# Supplementary material for: Molecular Interaction of a Kinase Inhibitor Midostaurin with Anticancer Drug Targets, S100A8 and EGFR: Transcriptional Profiling and Molecular Docking Study for Kidney Cancer Therapeutics
Source: PLoS One. 2015 Mar 19;10(3):e0119765. doi: 10.1371/journal.pone.0119765 (PMC4366044; doi:10.1371/journal.pone.0119765)
Supplement: S1 Table — (XLS) [file pone.0119765.s001.xls]

## Sheet: Sheet1
Gene Symbol	gene_assignment	Transcript ID	RefSeq	p-value	Fold-Change	Fold-Change (Description)
EGFR	NM_005228 // EGFR // epidermal growth factor receptor (erythroblastic leukemia viral (v	8132860	NM_005228	0.0410945	3.40122	KiCa up vs Ctrl
S100A8	NM_002964 // S100A8 // S100 calcium binding protein A8 // 1q21 // 6279 /// ENST00000368	7920244	NM_002964	0.0159132	2.66364	KiCa up vs Ctrl
2014-03-03	NM_178450 // MARCH3 // membrane-associated ring finger (C3HC4) 3 // 5q23.2 // 115123 //	8113790	NM_178450	0.0285394	4.11494	KiCa up vs Ctrl
2014-03-11	NM_001102562 // MARCH11 // membrane-associated ring finger (C3HC4) 11 // 5p15.1 // 4410	8111127	NM_001102562	0.0368929	3.10579	KiCa up vs Ctrl
ABAT	NM_020686 // ABAT // 4-aminobutyrate aminotransferase // 16p13.2 // 18 /// NM_000663 //	7993126	NM_020686	0.0180064	-4.44568	KiCa down vs Ctrl
ABCA4	NM_000350 // ABCA4 // ATP-binding cassette, sub-family A (ABC1), member 4 // 1p22.1-p21	7917798	NM_000350	0.0115696	-2.30938	KiCa down vs Ctrl
ABCG1	NM_207627 // ABCG1 // ATP-binding cassette, sub-family G (WHITE), member 1 // 21q22.3 /	8068761	NM_207627	0.0181045	2.82955	KiCa up vs Ctrl
ABCG2	NM_004827 // ABCG2 // ATP-binding cassette, sub-family G (WHITE), member 2 // 4q22 // 9	8101675	NM_004827	0.0304702	3.07533	KiCa up vs Ctrl
ABHD11	NR_026912 // ABHD11 // abhydrolase domain containing 11 // 7q11.23 // 83451 /// NM_1489	8140129	NR_026912	0.0312873	2.75687	KiCa up vs Ctrl
ABO	NM_020469 // ABO // ABO blood group (transferase A, alpha 1-3-N-acetylgalactosaminyltra	8164853	NM_020469	0.0295354	-2.10345	KiCa down vs Ctrl
ABP1	NM_001091 // ABP1 // amiloride binding protein 1 (amine oxidase (copper-containing)) //	8137271	NM_001091	0.0374835	-5.17206	KiCa down vs Ctrl
ACAA1	NM_001607 // ACAA1 // acetyl-CoA acyltransferase 1 // 3p23-p22 // 30 /// NR_024024 // A	8086201	NM_001607	0.000224309	-3.11803	KiCa down vs Ctrl
ACADSB	NM_001609 // ACADSB // acyl-CoA dehydrogenase, short/branched chain // 10q26.13 // 36 /	7931168	NM_001609	0.000588162	-3.35891	KiCa down vs Ctrl
ACOT11	NM_147161 // ACOT11 // acyl-CoA thioesterase 11 // 1p32.3 // 26027 /// ENST00000343744	7916412	NM_147161	0.00359111	-7.52688	KiCa down vs Ctrl
ACOT12	NM_130767 // ACOT12 // acyl-CoA thioesterase 12 // 5q14.1 // 134526 /// ENST00000307624	8112920	NM_130767	0.0131968	-2.19389	KiCa down vs Ctrl
ACOT7	NM_007274 // ACOT7 // acyl-CoA thioesterase 7 // 1p36.31-p36.11 // 11332 /// NM_181864	8099965	NM_007274	0.00428919	-2.76987	KiCa down vs Ctrl
ACOT9	NM_001037171 // ACOT9 // acyl-CoA thioesterase 9 // Xp22.11 // 23597 /// NM_001033583 /	8171802	NM_001037171	0.0268301	2.4934	KiCa up vs Ctrl
ACOX1	NM_004035 // ACOX1 // acyl-CoA oxidase 1, palmitoyl // 17q24-q25|17q25.1 // 51 /// NM_0	8018558	NM_004035	0.0111194	-2.0898	KiCa down vs Ctrl
ACP5	NM_001111035 // ACP5 // acid phosphatase 5, tartrate resistant // 19p13.3-p13.2 // 54 /	8034304	NM_001111035	0.0061576	-3.13871	KiCa down vs Ctrl
ACSF2	NM_025149 // ACSF2 // acyl-CoA synthetase family member 2 // 17q21.33 // 80221 /// ENST	8008321	NM_025149	0.000433009	-14.5106	KiCa down vs Ctrl
ACSL5	NM_016234 // ACSL5 // acyl-CoA synthetase long-chain family member 5 // 10q25.1-q25.2 /	7930498	NM_016234	0.0470108	2.28956	KiCa up vs Ctrl
ACSS2	NM_018677 // ACSS2 // acyl-CoA synthetase short-chain family member 2 // 20q11.22 // 55	8062041	NM_018677	0.0183062	-2.04604	KiCa down vs Ctrl
ACTN1	NM_001130004 // ACTN1 // actinin, alpha 1 // 14q24.1-q24.2|14q24|14q22-q24 // 87 /// NM	7979824	NM_001130004	0.0363824	3.02595	KiCa up vs Ctrl
ADAM12	NM_003474 // ADAM12 // ADAM metallopeptidase domain 12 // 10q26.3 // 8038 /// NM_021641	7936968	NM_003474	0.0010302	2.75774	KiCa up vs Ctrl
ADAM17	NM_003183 // ADAM17 // ADAM metallopeptidase domain 17 // 2p25 // 6868 /// ENST00000310	8050190	NM_003183	0.0395938	2.08371	KiCa up vs Ctrl
ADAM19	NM_033274 // ADAM19 // ADAM metallopeptidase domain 19 (meltrin beta) // 5q32-q33 // 87	8115490	NM_033274	0.00574194	2.30485	KiCa up vs Ctrl
ADAMDEC1	NM_014479 // ADAMDEC1 // ADAM-like, decysin 1 // 8p21.2 // 27299 /// NM_001145271 // AD	8145317	NM_014479	0.000589333	2.71321	KiCa up vs Ctrl
ADAMTS15	NM_139055 // ADAMTS15 // ADAM metallopeptidase with thrombospondin type 1 motif, 15 //	7945232	NM_139055	0.0249399	-2.0741	KiCa down vs Ctrl
ADAMTS16	NM_139056 // ADAMTS16 // ADAM metallopeptidase with thrombospondin type 1 motif, 16 //	8104321	NM_139056	0.00135712	-2.70264	KiCa down vs Ctrl
ADAMTS2	NM_014244 // ADAMTS2 // ADAM metallopeptidase with thrombospondin type 1 motif, 2 // 5q	8116272	NM_014244	0.0265807	2.23959	KiCa up vs Ctrl
ADAMTS3	NM_014243 // ADAMTS3 // ADAM metallopeptidase with thrombospondin type 1 motif, 3 // 4q	8100870	NM_014243	0.00987143	3.08731	KiCa up vs Ctrl
ADAMTS4	NM_005099 // ADAMTS4 // ADAM metallopeptidase with thrombospondin type 1 motif, 4 // 1q	7921821	NM_005099	0.00384972	3.86558	KiCa up vs Ctrl
ADAP2	NM_018404 // ADAP2 // ArfGAP with dual PH domains 2 // 17q11.2 // 55803 /// ENST0000033	8006214	NM_018404	0.0359495	2.19066	KiCa up vs Ctrl
ADIPOR2	NM_024551 // ADIPOR2 // adiponectin receptor 2 // 12p13.31 // 79602 /// ENST00000357103	7953021	NM_024551	0.0353404	2.435	KiCa up vs Ctrl
ADM	NM_001124 // ADM // adrenomedullin // 11p15.4 // 133 /// ENST00000278175 // ADM // adre	7938390	NM_001124	0.0353971	3.15801	KiCa up vs Ctrl
ADM2	NM_024866 // ADM2 // adrenomedullin 2 // 22q13.33 // 79924 /// ENST00000395738 // ADM2	8074063	NM_024866	0.00382523	-2.11394	KiCa down vs Ctrl
ADNP2	NM_014913 // ADNP2 // ADNP homeobox 2 // 18q23 // 22850 /// ENST00000262198 // ADNP2 //	8021914	NM_014913	0.0294413	2.57458	KiCa up vs Ctrl
ADORA1	NM_000674 // ADORA1 // adenosine A1 receptor // 1q32.1 // 134 /// NM_001048230 // ADORA	7908907	NM_000674	0.00461115	-2.05801	KiCa down vs Ctrl
ADORA3	NM_020683 // ADORA3 // adenosine A3 receptor // 1p13.2 // 140 /// NM_001081976 // ADORA	7918533	NM_020683	0.043987	2.3068	KiCa up vs Ctrl
ADPGK	NR_023318 // ADPGK // ADP-dependent glucokinase // 15q24.1 // 83440 /// NM_031284 // AD	7990231	NR_023318	0.00107784	2.07724	KiCa up vs Ctrl
ADRBK2	NM_005160 // ADRBK2 // adrenergic, beta, receptor kinase 2 // 22q11|22q12.1 // 157 ///	8072015	NM_005160	0.0336077	2.22407	KiCa up vs Ctrl
AEBP1	NM_001129 // AEBP1 // AE binding protein 1 // 7p13 // 165 /// ENST00000223357 // AEBP1	8132557	NM_001129	0.0362456	2.12487	KiCa up vs Ctrl
AEN	NM_022767 // AEN // apoptosis enhancing nuclease // 15q26.1 // 64782 /// ENST0000033281	7985767	NM_022767	0.000878749	2.02982	KiCa up vs Ctrl
AFAP1L1	NM_152406 // AFAP1L1 // actin filament associated protein 1-like 1 // 5q32 // 134265 //	8109120	NM_152406	0.00767756	2.72048	KiCa up vs Ctrl
AFMID	NM_001010982 // AFMID // arylformamidase // 17q25.3 // 125061 /// NM_001145526 // AFMID	8010248	NM_001010982	0.0287396	-3.41569	KiCa down vs Ctrl
AGMAT	NM_024758 // AGMAT // agmatine ureohydrolase (agmatinase) // 1p36.21 // 79814 /// ENST0	7912659	NM_024758	0.0486378	-8.40383	KiCa down vs Ctrl
AGPAT5	NM_018361 // AGPAT5 // 1-acylglycerol-3-phosphate O-acyltransferase 5 (lysophosphatidic	8144378	NM_018361	0.032683	2.81639	KiCa up vs Ctrl
AGXT2	NM_031900 // AGXT2 // alanine--glyoxylate aminotransferase 2 // 5p13 // 64902 /// ENST0	8111474	NM_031900	0.026607	-11.258	KiCa down vs Ctrl
AHCY	NM_000687 // AHCY // adenosylhomocysteinase // 20cen-q13.1 // 191 /// NM_001161766 // A	8065738	NM_000687	0.000156484	-2.46848	KiCa down vs Ctrl
AHNAK2	NM_138420 // AHNAK2 // AHNAK nucleoprotein 2 // 14q32.33 // 113146 /// ENST00000333244	7981514	NM_138420	0.00254539	7.73542	KiCa up vs Ctrl
AIF1L	NM_031426 // AIF1L // allograft inflammatory factor 1-like // 9q34.13-q34.3 // 83543 //	8158771	NM_031426	0.00314891	-4.29886	KiCa down vs Ctrl
AK3L1	NM_001005353 // AK3L1 // adenylate kinase 3-like 1 // 1p31.3 // 205 /// NM_013410 // AK	7902038	NM_001005353	0.0101212	-3.20735	KiCa down vs Ctrl
AKAP6	NM_004274 // AKAP6 // A kinase (PRKA) anchor protein 6 // 14q12-q13.1 // 9472 /// ENST0	7973850	NM_004274	0.0264686	2.42734	KiCa up vs Ctrl
AKR1B10	NM_020299 // AKR1B10 // aldo-keto reductase family 1, member B10 (aldose reductase) //	8136336	NM_020299	0.0293653	-2.10016	KiCa down vs Ctrl
AKR7A3	NM_012067 // AKR7A3 // aldo-keto reductase family 7, member A3 (aflatoxin aldehyde redu	7913146	NM_012067	0.0002778	-5.4817	KiCa down vs Ctrl
AKR7L	NM_201252 // AKR7L // aldo-keto reductase family 7-like // 1p36.13|1p35-p36.1 // 246181	7913138	NM_201252	0.0134583	-2.52039	KiCa down vs Ctrl
ALB	NM_000477 // ALB // albumin // 4q11-q13 // 213 /// ENST00000295897 // ALB // albumin //	8095628	NM_000477	0.00541893	-13.9883	KiCa down vs Ctrl
ALDH1L1	NM_012190 // ALDH1L1 // aldehyde dehydrogenase 1 family, member L1 // 3q21.3 // 10840 /	8090314	NM_012190	0.0119023	-2.43178	KiCa down vs Ctrl
ALDH2	NM_000690 // ALDH2 // aldehyde dehydrogenase 2 family (mitochondrial) // 12q24.2 // 217	7958784	NM_000690	0.00878745	-2.19354	KiCa down vs Ctrl
ALDH4A1	NM_003748 // ALDH4A1 // aldehyde dehydrogenase 4 family, member A1 // 1p36 // 8659 ///	7912975	NM_003748	0.000465685	-9.37881	KiCa down vs Ctrl
ALDH6A1	NM_005589 // ALDH6A1 // aldehyde dehydrogenase 6 family, member A1 // 14q24.3 // 4329 /	7980098	NM_005589	0.0293569	-3.14698	KiCa down vs Ctrl
ALDH7A1	NM_001182 // ALDH7A1 // aldehyde dehydrogenase 7 family, member A1 // 5q31 // 501 /// B	8113773	NM_001182	0.0298865	-2.30357	KiCa down vs Ctrl
ALDOB	NM_000035 // ALDOB // aldolase B, fructose-bisphosphate // 9q21.3-q22.2 // 229 /// ENST	8162884	NM_000035	0.00068977	-65.1105	KiCa down vs Ctrl
ALPK3	NM_020778 // ALPK3 // alpha-kinase 3 // 15q25.2 // 57538 /// ENST00000258888 // ALPK3 /	7985620	NM_020778	0.0317325	2.30302	KiCa up vs Ctrl
AMBP	NM_001633 // AMBP // alpha-1-microglobulin/bikunin precursor // 9q32-q33 // 259 /// ENS	8163535	NM_001633	0.0159574	-2.36906	KiCa down vs Ctrl
AMDHD1	NM_152435 // AMDHD1 // amidohydrolase domain containing 1 // 12q23.1 // 144193 /// ENST	7957654	NM_152435	0.0162841	-3.39228	KiCa down vs Ctrl
AMN	NM_030943 // AMN // amnionless homolog (mouse) // 14q32.3 // 81693 /// ENST00000299155	7977033	NM_030943	0.00362461	-3.89433	KiCa down vs Ctrl
AMOTL1	NM_130847 // AMOTL1 // angiomotin like 1 // 11q14.3 // 154810 /// ENST00000433060 // AM	7943263	NM_130847	0.000333663	2.04896	KiCa up vs Ctrl
ANGPT2	NM_001147 // ANGPT2 // angiopoietin 2 // 8p23.1 // 285 /// NM_001118887 // ANGPT2 // an	8149071	NM_001147	0.0184964	7.7425	KiCa up vs Ctrl
ANK2	NM_001148 // ANK2 // ankyrin 2, neuronal // 4q25-q27 // 287 /// NM_001127493 // ANK2 //	8096959	NM_001148	0.0151359	-5.78353	KiCa down vs Ctrl
ANKRD13A	NM_033121 // ANKRD13A // ankyrin repeat domain 13A // 12q24.11 // 88455 /// ENST0000026	7958600	NM_033121	3.83015e-05	2.78943	KiCa up vs Ctrl
ANKRD2	NM_020349 // ANKRD2 // ankyrin repeat domain 2 (stretch responsive muscle) // 10q23.31-	7929653	NM_020349	4.94663e-05	-3.11353	KiCa down vs Ctrl
ANKRD20A5	BC127726 // ANKRD20A5 // ankyrin repeat domain 20 family, member A5 // 18p11.21 // 4404	8020343	BC127726	0.0348036	-2.00894	KiCa down vs Ctrl
ANKRD20B	NR_003366 // ANKRD20B // ankyrin repeat domain 20B // 2q11.1 // 729171 /// AK090412 //	7919146	NR_003366	0.0023985	3.96506	KiCa up vs Ctrl
ANKRD29	NM_173505 // ANKRD29 // ankyrin repeat domain 29 // 18q11.2 // 147463 /// ENST000003229	8022559	NM_173505	0.015111	2.90492	KiCa up vs Ctrl
ANKRD44	NM_153697 // ANKRD44 // ankyrin repeat domain 44 // 2q33.1 // 91526 /// ENST00000328737	8057990	NM_153697	0.0117769	2.27779	KiCa up vs Ctrl
ANKRD50	NM_020337 // ANKRD50 // ankyrin repeat domain 50 // 4q28.1 // 57182 /// NM_001167882 //	8102720	NM_020337	0.00654896	2.11736	KiCa up vs Ctrl
ANLN	NM_018685 // ANLN // anillin, actin binding protein // 7p15-p14 // 54443 /// ENST000002	8132318	NM_018685	0.00431546	4.5551	KiCa up vs Ctrl
ANO1	NM_018043 // ANO1 // anoctamin 1, calcium activated chloride channel // 11q13.3 // 5510	7942135	NM_018043	0.0108791	3.71004	KiCa up vs Ctrl
ANO2	NM_020373 // ANO2 // anoctamin 2 // 12p13.3 // 57101 /// ENST00000327087 // ANO2 // ano	7960438	NM_020373	0.0146867	3.7533	KiCa up vs Ctrl
ANO4	NM_178826 // ANO4 // anoctamin 4 // 12q23.1 // 121601 /// ENST00000392979 // ANO4 // an	7957861	NM_178826	0.0324189	11.9335	KiCa up vs Ctrl
ANP32B	NM_006401 // ANP32B // acidic (leucine-rich) nuclear phosphoprotein 32 family, member B	8156750	NM_006401	0.014641	2.91941	KiCa up vs Ctrl
ANTXR1	NM_032208 // ANTXR1 // anthrax toxin receptor 1 // 2p13.1 // 84168 /// NM_053034 // ANT	8042439	NM_032208	0.012071	5.62142	KiCa up vs Ctrl
ANXA1	NM_000700 // ANXA1 // annexin A1 // 9q12-q21.2|9q12-q21.2 // 301 /// ENST00000257497 //	8155849	NM_000700	0.0244777	7.60562	KiCa up vs Ctrl
ANXA9	NM_003568 // ANXA9 // annexin A9 // 1q21 // 8416 /// ENST00000368947 // ANXA9 // annexi	7905283	NM_003568	0.00156172	-4.6939	KiCa down vs Ctrl
AOAH	NM_001637 // AOAH // acyloxyacyl hydrolase (neutrophil) // 7p14-p12 // 313 /// NM_00117	8139033	NM_001637	0.0315311	5.91081	KiCa up vs Ctrl
AP1S2	NM_003916 // AP1S2 // adaptor-related protein complex 1, sigma 2 subunit // Xp22.2 // 8	8017210	NM_003916	0.0190961	3.08124	KiCa up vs Ctrl
AP3S1	NM_001284 // AP3S1 // adaptor-related protein complex 3, sigma 1 subunit // 5q22 // 117	8107421	NM_001284	0.0315879	2.26026	KiCa up vs Ctrl
APBB2	NM_004307 // APBB2 // amyloid beta (A4) precursor protein-binding, family B, member 2 /	8099982	NM_004307	0.0144732	2.75545	KiCa up vs Ctrl
APCDD1L	NM_153360 // APCDD1L // adenomatosis polyposis coli down-regulated 1-like // 20q13.32 /	8067270	NM_153360	0.0241931	-2.28118	KiCa down vs Ctrl
APEX1	NM_001641 // APEX1 // APEX nuclease (multifunctional DNA repair enzyme) 1 // 14q11.2-q1	7973056	NM_001641	0.0367607	3.2115	KiCa up vs Ctrl
APLNR	NM_005161 // APLNR // apelin receptor // 11q12 // 187 /// NR_027991 // APLNR // apelin	7948167	NM_005161	0.024127	4.26175	KiCa up vs Ctrl
APOBEC3B	NM_004900 // APOBEC3B // apolipoprotein B mRNA editing enzyme, catalytic polypeptide-li	8073062	NM_004900	0.0287077	3.80205	KiCa up vs Ctrl
APOBEC3D	NM_152426 // APOBEC3D // apolipoprotein B mRNA editing enzyme, catalytic polypeptide-li	8073072	NM_152426	0.00386086	2.82056	KiCa up vs Ctrl
APOC1	NM_001645 // APOC1 // apolipoprotein C-I // 19q13.2 // 341 /// ENST00000252491 // APOC1	8029536	NM_001645	0.000444381	2.74221	KiCa up vs Ctrl
APOE	NM_000041 // APOE // apolipoprotein E // 19q13.2 // 348 /// ENST00000252486 // APOE //	8029530	NM_000041	0.000733139	-3.72983	KiCa down vs Ctrl
APOL1	NM_145343 // APOL1 // apolipoprotein L, 1 // 22q13.1 // 8542 /// NM_003661 // APOL1 //	8072735	NM_145343	0.0101125	3.07112	KiCa up vs Ctrl
APOLD1	NM_001130415 // APOLD1 // apolipoprotein L domain containing 1 // 12p13.1 // 81575 ///	7954055	NM_001130415	0.0123285	5.31686	KiCa up vs Ctrl
APOM	NM_019101 // APOM // apolipoprotein M // 6p21.33 // 55937 /// ENST00000375916 // APOM /	8118209	NM_019101	0.0323728	-4.97328	KiCa down vs Ctrl
AQP11	NM_173039 // AQP11 // aquaporin 11 // 11q14.1 // 282679 /// ENST00000313578 // AQP11 //	7942774	NM_173039	0.0347851	-2.02141	KiCa down vs Ctrl
AQP2	NM_000486 // AQP2 // aquaporin 2 (collecting duct) // 12q12-q13 // 359 /// ENST00000199	7955290	NM_000486	0.000397557	-27.0564	KiCa down vs Ctrl
AQP3	NM_004925 // AQP3 // aquaporin 3 (Gill blood group) // 9p13 // 360 /// ENST00000297991	8160670	NM_004925	0.0137808	-2.64092	KiCa down vs Ctrl
AQP6	NM_001652 // AQP6 // aquaporin 6, kidney specific // 12q13 // 363 /// ENST00000315520 /	7955305	NM_001652	0.0021186	-2.25687	KiCa down vs Ctrl
AQP7	NM_001170 // AQP7 // aquaporin 7 // 9p13 // 364 /// ENST00000297988 // AQP7 // aquapori	8160663	NM_001170	0.000550501	-2.88374	KiCa down vs Ctrl
AQP7P1	NR_002817 // AQP7P1 // aquaporin 7 pseudogene 1 // 9q13 // 375719 /// NM_001170 // AQP7	8155442	NR_002817	0.000846471	-4.51477	KiCa down vs Ctrl
AR	NM_000044 // AR // androgen receptor // Xq11.2-q12 // 367 /// NM_001011645 // AR // and	8167998	NM_000044	0.0311566	2.09392	KiCa up vs Ctrl
AREG	NM_001657 // AREG // amphiregulin // 4q13-q21 // 374 /// BC009799 // AREG // amphiregul	8095736	NM_001657	0.00381611	4.54122	KiCa up vs Ctrl
ARHGAP11A	NM_014783 // ARHGAP11A // Rho GTPase activating protein 11A // 15q13.2 // 9824 /// NM_1	7982358	NM_014783	0.00330348	2.60533	KiCa up vs Ctrl
ARHGAP15	NM_018460 // ARHGAP15 // Rho GTPase activating protein 15 // 2q22.2-q22.3 // 55843 ///	8045563	NM_018460	0.0430018	2.66072	KiCa up vs Ctrl
ARHGAP17	NM_001006634 // ARHGAP17 // Rho GTPase activating protein 17 // 16p12.1 // 55114 /// NM	8000375	NM_001006634	0.00578816	2.1727	KiCa up vs Ctrl
ARHGAP18	NM_033515 // ARHGAP18 // Rho GTPase activating protein 18 // 6q22.33 // 93663 /// ENST0	8129458	NM_033515	0.0248622	2.66532	KiCa up vs Ctrl
ARHGAP21	NM_020824 // ARHGAP21 // Rho GTPase activating protein 21 // 10p12.1|10p12.3 // 57584 /	7932554	NM_020824	0.0476815	2.13729	KiCa up vs Ctrl
ARHGAP25	NM_014882 // ARHGAP25 // Rho GTPase activating protein 25 // 2p13.3 // 9938 /// NM_0011	8042416	NM_014882	0.0271236	2.05235	KiCa up vs Ctrl
ARHGAP31	NM_020754 // ARHGAP31 // Rho GTPase activating protein 31 // 3q13.33 // 57514 /// ENST0	8081838	NM_020754	0.00309724	2.6312	KiCa up vs Ctrl
ARHGAP6	NM_013427 // ARHGAP6 // Rho GTPase activating protein 6 // Xp22.3 // 395 /// NM_006125	8171313	NM_013427	0.0191684	2.87537	KiCa up vs Ctrl
ARHGDIB	NM_001175 // ARHGDIB // Rho GDP dissociation inhibitor (GDI) beta // 12p12.3 // 397 ///	7961532	NM_001175	0.00602201	5.50239	KiCa up vs Ctrl
ARHGEF10	NM_014629 // ARHGEF10 // Rho guanine nucleotide exchange factor (GEF) 10 // 8p23 // 963	8144281	NM_014629	0.0486106	2.89169	KiCa up vs Ctrl
ARHGEF6	NM_004840 // ARHGEF6 // Rac/Cdc42 guanine nucleotide exchange factor (GEF) 6 // Xq26.3	8175393	NM_004840	0.00609776	3.64919	KiCa up vs Ctrl
ARID2	NM_152641 // ARID2 // AT rich interactive domain 2 (ARID, RFX-like) // 12q12 // 196528	7955019	NM_152641	0.0341102	2.02413	KiCa up vs Ctrl
ARID5A	NM_212481 // ARID5A // AT rich interactive domain 5A (MRF1-like) // 2q11.2 // 10865 ///	8043621	NM_212481	0.00146382	2.01532	KiCa up vs Ctrl
ARL15	NM_019087 // ARL15 // ADP-ribosylation factor-like 15 // 5p15.2 // 54622 /// ENST000003	8112033	NM_019087	0.0227172	2.26934	KiCa up vs Ctrl
ARL5B	NM_178815 // ARL5B // ADP-ribosylation factor-like 5B // 10p12.31 // 221079 /// ENST000	7926531	NM_178815	0.0487992	2.55453	KiCa up vs Ctrl
ARMCX6	NM_019007 // ARMCX6 // armadillo repeat containing, X-linked 6 // Xq21.33-q22.3 // 5447	8168873	NM_019007	0.0100425	2.07069	KiCa up vs Ctrl
ARRB2	NM_004313 // ARRB2 // arrestin, beta 2 // 17p13 // 409 /// NM_199004 // ARRB2 // arrest	8003903	NM_004313	0.00231439	2.45915	KiCa up vs Ctrl
ARSB	NM_000046 // ARSB // arylsulfatase B // 5q11-q13 // 411 /// NM_198709 // ARSB // arylsu	8112807	NM_000046	0.0309411	-2.14863	KiCa down vs Ctrl
ARSI	NM_001012301 // ARSI // arylsulfatase family, member I // 5q32 // 340075 /// ENST000003	8115144	NM_001012301	0.00193044	-2.17068	KiCa down vs Ctrl
ASAM	NM_024769 // ASAM // adipocyte-specific adhesion molecule // 11q24.1 // 79827 /// ENST0	7952341	NM_024769	0.0464414	-2.4893	KiCa down vs Ctrl
ASAP1	NM_018482 // ASAP1 // ArfGAP with SH3 domain, ankyrin repeat and PH domain 1 // 8q24.1-	8152867	NM_018482	0.0254663	3.77637	KiCa up vs Ctrl
ASPDH	NM_001024656 // ASPDH // aspartate dehydrogenase domain containing // 19q13.33 // 55423	8038577	NM_001024656	0.0376486	-3.06903	KiCa down vs Ctrl
ASPM	NM_018136 // ASPM // asp (abnormal spindle) homolog, microcephaly associated (Drosophil	7923086	NM_018136	0.0140416	2.64308	KiCa up vs Ctrl
ASS1	NM_000050 // ASS1 // argininosuccinate synthase 1 // 9q34.1 // 445 /// NM_054012 // ASS	8158671	NM_000050	0.010873	-5.38032	KiCa down vs Ctrl
ATAD2	NM_014109 // ATAD2 // ATPase family, AAA domain containing 2 // 8q24.13 // 29028 /// EN	8152668	NM_014109	0.00101172	2.61252	KiCa up vs Ctrl
ATF4	NM_001675 // ATF4 // activating transcription factor 4 (tax-responsive enhancer element	8073148	NM_001675	0.0261016	3.14572	KiCa up vs Ctrl
ATF7IP	NM_018179 // ATF7IP // activating transcription factor 7 interacting protein // 12p13.1	7954104	NM_018179	0.0352352	2.03606	KiCa up vs Ctrl
ATG12	NR_033362 // ATG12 // ATG12 autophagy related 12 homolog (S. cerevisiae) // 5q21-q22 //	8113651	NR_033362	0.00477301	2.1125	KiCa up vs Ctrl
ATG4B	NM_013325 // ATG4B // ATG4 autophagy related 4 homolog B (S. cerevisiae) // 2q37.3 // 2	8077211	NM_013325	0.0326983	-2.25351	KiCa down vs Ctrl
ATP1A1	NM_000701 // ATP1A1 // ATPase, Na+/K+ transporting, alpha 1 polypeptide // 1p21 // 476	7904254	NM_000701	0.0309068	-2.38588	KiCa down vs Ctrl
ATP5H	NM_006356 // ATP5H // ATP synthase, H+ transporting, mitochondrial F0 complex, subunit	8018288	NM_006356	0.00907892	-2.03678	KiCa down vs Ctrl
ATP7A	NM_000052 // ATP7A // ATPase, Cu++ transporting, alpha polypeptide // Xq13.2-q13.3 // 5	8168472	NM_000052	0.0264312	2.77778	KiCa up vs Ctrl
ATP8A1	NM_006095 // ATP8A1 // ATPase, aminophospholipid transporter (APLT), class I, type 8A,	8100026	NM_006095	0.0453251	2.06016	KiCa up vs Ctrl
ATP8B1	NM_005603 // ATP8B1 // ATPase, aminophospholipid transporter, class I, type 8B, member	8023497	NM_005603	0.0245032	2.08991	KiCa up vs Ctrl
ATPIF1	NM_178191 // ATPIF1 // ATPase inhibitory factor 1 // --- // 93974 /// NM_178190 // ATPI	7899424	NM_178191	0.0116888	-2.20378	KiCa down vs Ctrl
AUTS2	NM_015570 // AUTS2 // autism susceptibility candidate 2 // 7q11.22 // 26053 /// NM_0011	8133233	NM_015570	0.0397514	2.14425	KiCa up vs Ctrl
AZI2	NM_022461 // AZI2 // 5-azacytidine induced 2 // 3p24.1 // 64343 /// NM_001134432 // AZI	8085954	NM_022461	0.0332856	2.03238	KiCa up vs Ctrl
B3GNT3	NM_014256 // B3GNT3 // UDP-GlcNAc:betaGal beta-1,3-N-acetylglucosaminyltransferase 3 //	8026861	NM_014256	0.00342072	-2.27889	KiCa down vs Ctrl
B3GNT5	NM_032047 // B3GNT5 // UDP-GlcNAc:betaGal beta-1,3-N-acetylglucosaminyltransferase 5 //	8084206	NM_032047	0.000169578	2.7295	KiCa up vs Ctrl
B4GALT6	NM_004775 // B4GALT6 // UDP-Gal:betaGlcNAc beta 1,4- galactosyltransferase, polypeptide	8022747	NM_004775	0.0166195	2.94432	KiCa up vs Ctrl
BAIAP2L1	NM_018842 // BAIAP2L1 // BAI1-associated protein 2-like 1 // 7q21.3-q22.1 // 55971 ///	8141206	NM_018842	0.0366048	2.90866	KiCa up vs Ctrl
BAIAP2L2	NM_025045 // BAIAP2L2 // BAI1-associated protein 2-like 2 // 22q13.1 // 80115 /// ENST0	8076007	NM_025045	0.0467228	-2.15227	KiCa down vs Ctrl
BAZ1A	NM_013448 // BAZ1A // bromodomain adjacent to zinc finger domain, 1A // 14q12-q13 // 11	7978595	NM_013448	0.0451924	2.55286	KiCa up vs Ctrl
BBS7	NM_176824 // BBS7 // Bardet-Biedl syndrome 7 // 4q27 // 55212 /// NM_018190 // BBS7 //	8102655	NM_176824	0.00610484	2.69343	KiCa up vs Ctrl
BCAP29	NM_001008405 // BCAP29 // B-cell receptor-associated protein 29 // 7q22-q31 // 55973 //	8135422	NM_001008405	0.00165296	2.18645	KiCa up vs Ctrl
BCAT1	NM_005504 // BCAT1 // branched chain amino-acid transaminase 1, cytosolic // 12p12.1 //	7961829	NM_005504	0.0065779	3.07006	KiCa up vs Ctrl
BCL2	NM_000633 // BCL2 // B-cell CLL/lymphoma 2 // 18q21.33|18q21.3 // 596 /// NM_000657 //	8023646	NM_000633	0.00947079	2.60923	KiCa up vs Ctrl
BCL2A1	NM_001114735 // BCL2A1 // BCL2-related protein A1 // 15q24.3 // 597 /// NM_004049 // BC	7990818	NM_001114735	0.0182456	2.15864	KiCa up vs Ctrl
BCL2L11	NM_138621 // BCL2L11 // BCL2-like 11 (apoptosis facilitator) // 2q13 // 10018 /// NM_00	8044375	NM_138621	0.0392177	2.11569	KiCa up vs Ctrl
BCL6B	NM_181844 // BCL6B // B-cell CLL/lymphoma 6, member B // 17p13.1 // 255877 /// ENST0000	8004255	NM_181844	0.00783802	2.96066	KiCa up vs Ctrl
BFAR	NM_016561 // BFAR // bifunctional apoptosis regulator // 16p13.12 // 51283 /// ENST0000	7993341	NM_016561	0.0367731	2.32343	KiCa up vs Ctrl
BHMT2	NM_017614 // BHMT2 // betaine--homocysteine S-methyltransferase 2 // 5q13 // 23743 ///	8106494	NM_017614	0.00756758	-4.41747	KiCa down vs Ctrl
BICD1	NM_001714 // BICD1 // bicaudal D homolog 1 (Drosophila) // 12p11.2-p11.1 // 636 /// NM_	7954717	NM_001714	0.00781007	2.51668	KiCa up vs Ctrl
BIN1	NM_139343 // BIN1 // bridging integrator 1 // 2q14 // 274 /// NM_139344 // BIN1 // brid	8054945	NM_139343	0.00627288	-3.50186	KiCa down vs Ctrl
BLM	NM_000057 // BLM // Bloom syndrome, RecQ helicase-like // 15q26.1 // 641 /// ENST000003	7986068	NM_000057	7.63824e-05	2.14272	KiCa up vs Ctrl
BMP2K	NM_198892 // BMP2K // BMP2 inducible kinase // 4q21.21 // 55589 /// NM_017593 // BMP2K	8096004	NM_198892	0.0433441	2.08917	KiCa up vs Ctrl
BMP7	NM_001719 // BMP7 // bone morphogenetic protein 7 // 20q13 // 655 /// ENST00000395863 /	8067185	NM_001719	0.00340989	-2.22911	KiCa down vs Ctrl
BMPR2	NM_001204 // BMPR2 // bone morphogenetic protein receptor, type II (serine/threonine ki	8047538	NM_001204	0.0353479	2.1366	KiCa up vs Ctrl
BOD1L	NM_148894 // BOD1L // biorientation of chromosomes in cell division 1-like // 4p16.1 //	8099410	NM_148894	0.0124958	2.22225	KiCa up vs Ctrl
BRCA2	NM_000059 // BRCA2 // breast cancer 2, early onset // 13q12.3 // 675 /// ENST0000038015	7968484	NM_000059	0.0397055	2.44835	KiCa up vs Ctrl
BRWD3	NM_153252 // BRWD3 // bromodomain and WD repeat domain containing 3 // Xq21.1 // 254065	8173766	NM_153252	0.0220178	2.83367	KiCa up vs Ctrl
BST2	NM_004335 // BST2 // bone marrow stromal cell antigen 2 // 19p13.1 // 684 /// ENST00000	8035304	NM_004335	0.00736106	3.42278	KiCa up vs Ctrl
BTBD10	NM_032320 // BTBD10 // BTB (POZ) domain containing 10 // 11p15.2 // 84280 /// ENST00000	7946680	NM_032320	0.0234132	2.47353	KiCa up vs Ctrl
BTBD11	NM_001018072 // BTBD11 // BTB (POZ) domain containing 11 // 12q23.3 // 121551 /// NM_00	7958352	NM_001018072	0.0133106	-2.57766	KiCa down vs Ctrl
BTK	NM_000061 // BTK // Bruton agammaglobulinemia tyrosine kinase // Xq21.33-q22 // 695 ///	8174051	NM_000061	0.0248565	2.42492	KiCa up vs Ctrl
BTN3A1	NM_001145009 // BTN3A1 // butyrophilin, subfamily 3, member A1 // 6p22.1 // 11119 /// N	8117458	NM_001145009	0.0237733	3.26776	KiCa up vs Ctrl
BTN3A2	NM_007047 // BTN3A2 // butyrophilin, subfamily 3, member A2 // 6p22.1 // 11118 /// ENST	8117435	NM_007047	0.00846757	3.11075	KiCa up vs Ctrl
BUB1	NM_004336 // BUB1 // budding uninhibited by benzimidazoles 1 homolog (yeast) // 2q14 //	8054580	NM_004336	0.00136187	3.85295	KiCa up vs Ctrl
BUB1B	NM_001211 // BUB1B // budding uninhibited by benzimidazoles 1 homolog beta (yeast) // 1	7982663	NM_001211	0.00302604	2.37575	KiCa up vs Ctrl
BVES	NM_147147 // BVES // blood vessel epicardial substance // 6q21 // 11149 /// NM_007073 /	8128553	NM_147147	0.0392375	2.32152	KiCa up vs Ctrl
C10orf12	BC024315 // C10orf12 // chromosome 10 open reading frame 12 // 10q24.1 // 26148 /// ENS	7929609	BC024315	0.0317052	2.72564	KiCa up vs Ctrl
C10orf18	NM_017782 // C10orf18 // chromosome 10 open reading frame 18 // 10p15.1 // 54906 /// EN	7925978	NM_017782	0.00893324	2.23298	KiCa up vs Ctrl
C10orf46	NM_153810 // C10orf46 // chromosome 10 open reading frame 46 // 10q26.11 // 143384 ///	7936596	NM_153810	0.033229	2.01863	KiCa up vs Ctrl
C11orf17	NM_020642 // C11orf17 // chromosome 11 open reading frame 17 // 11p15.3 // 56672 /// NM	7938301	NM_020642	0.00682753	2.23454	KiCa up vs Ctrl
C11orf30	NM_020193 // C11orf30 // chromosome 11 open reading frame 30 // 11q13.5 // 56946 /// EN	7942650	NM_020193	0.0409214	2.44806	KiCa up vs Ctrl
C11orf54	NM_014039 // C11orf54 // chromosome 11 open reading frame 54 // 11q21 // 28970 /// BC01	7943162	NM_014039	0.0270146	-2.67179	KiCa down vs Ctrl
C12orf23	NM_152261 // C12orf23 // chromosome 12 open reading frame 23 // 12q23.3 // 90488 /// EN	7958346	NM_152261	0.0317835	2.11447	KiCa up vs Ctrl
C12orf24	NM_013300 // C12orf24 // chromosome 12 open reading frame 24 // 12q24.11 // 29902 /// N	7958666	NM_013300	0.00395316	2.90846	KiCa up vs Ctrl
C12orf4	NM_020374 // C12orf4 // chromosome 12 open reading frame 4 // 12p13.3 // 57102 /// ENST	7960411	NM_020374	0.00573677	2.72687	KiCa up vs Ctrl
C12orf59	NM_153022 // C12orf59 // chromosome 12 open reading frame 59 // 12p13.2 // 120939 /// E	7953936	NM_153022	8.69907e-05	-45.6374	KiCa down vs Ctrl
C13orf15	NM_014059 // C13orf15 // chromosome 13 open reading frame 15 // 13q14.11 // 28984 /// E	7968789	NM_014059	0.00979814	3.22955	KiCa up vs Ctrl
C14orf106	NM_018353 // C14orf106 // chromosome 14 open reading frame 106 // 14q21.2 // 55320 ///	7978776	NM_018353	0.00827266	4.51873	KiCa up vs Ctrl
C14orf184	NM_001080113 // C14orf184 // chromosome 14 open reading frame 184 // 14q32.12 // 650662	7980859	NM_001080113	0.0311312	-2.06556	KiCa down vs Ctrl
C16orf63	NM_144600 // C16orf63 // chromosome 16 open reading frame 63 // 16p13.11 // 123811 ///	7999718	NM_144600	0.0407635	2.73955	KiCa up vs Ctrl
C17orf60	NM_001085423 // C17orf60 // chromosome 17 open reading frame 60 // 17q23.3 // 284021 //	8009243	NM_001085423	0.00480777	2.01934	KiCa up vs Ctrl
C17orf82	NM_203425 // C17orf82 // chromosome 17 open reading frame 82 // 17q23.2 // 388407 /// B	8008980	NM_203425	0.00938073	-2.04446	KiCa down vs Ctrl
C18orf21	NM_031446 // C18orf21 // chromosome 18 open reading frame 21 // 18q12.2 // 83608 /// EN	8020919	NM_031446	0.0167331	2.50857	KiCa up vs Ctrl
C18orf54	NM_173529 // C18orf54 // chromosome 18 open reading frame 54 // 18q21.2 // 162681 /// E	8021286	NM_173529	0.00148462	2.6175	KiCa up vs Ctrl
C19orf21	BC052236 // C19orf21 // chromosome 19 open reading frame 21 // 19p13.3 // 126353 /// BC	8024013	BC052236	0.0169408	-3.15667	KiCa down vs Ctrl
C19orf28	NM_174983 // C19orf28 // chromosome 19 open reading frame 28 // 19p13.3 // 126321 /// N	8032608	NM_174983	0.00700692	-2.18922	KiCa down vs Ctrl
C19orf48	NM_199249 // C19orf48 // chromosome 19 open reading frame 48 // 19q13.33 // 84798 /// N	8038624	NM_199249	0.0180328	2.11342	KiCa up vs Ctrl
C1orf114	BC026073 // C1orf114 // chromosome 1 open reading frame 114 // 1q24 // 57821 /// NM_021	7922152	BC026073	0.000559156	-2.16781	KiCa down vs Ctrl
C1orf151	NM_001032363 // C1orf151 // chromosome 1 open reading frame 151 // 1p36.13 // 440574 //	7898574	NM_001032363	0.0410251	-2.40157	KiCa down vs Ctrl
C1orf38	NM_001105556 // C1orf38 // chromosome 1 open reading frame 38 // 1p35.3 // 9473 /// NM_	7899394	NM_001105556	0.00685226	3.85102	KiCa up vs Ctrl
C1QB	NM_000491 // C1QB // complement component 1, q subcomponent, B chain // 1p36.12 // 713	7898805	NM_000491	0.0290666	2.70154	KiCa up vs Ctrl
C1QTNF3	NM_181435 // C1QTNF3 // C1q and tumor necrosis factor related protein 3 // 5p13 // 1148	8111443	NM_181435	0.0345926	2.27462	KiCa up vs Ctrl
C20orf195	BC000912 // C20orf195 // chromosome 20 open reading frame 195 // 20q13.33 // 79025 ///	8064108	BC000912	0.0313967	-2.06976	KiCa down vs Ctrl
C20orf20	NM_018270 // C20orf20 // chromosome 20 open reading frame 20 // 20q13.33 // 55257 /// E	8063949	NM_018270	0.00552561	2.05802	KiCa up vs Ctrl
C20orf69	BC118988 // C20orf69 // chromosome 20 open reading frame 69 // --- // 140849 /// ENST00	8123520	BC118988	0.0243338	2.30096	KiCa up vs Ctrl
C21orf122	ENST00000416043 // C21orf122 // chromosome 21 open reading frame 122 // 21q22.3 // 7280	8070867	ENST00000416043	0.0116927	-2.13027	KiCa down vs Ctrl
C21orf33	NM_004649 // C21orf33 // chromosome 21 open reading frame 33 // 21q22.3 // 8209 /// NM_	8069026	NM_004649	0.00787748	-2.23098	KiCa down vs Ctrl
C2CD3	NM_015531 // C2CD3 // C2 calcium-dependent domain containing 3 // 11q13.4 // 26005 ///	7950336	NM_015531	0.0195134	2.51536	KiCa up vs Ctrl
C2orf54	NM_001085437 // C2orf54 // chromosome 2 open reading frame 54 // 2q37.3 // 79919 /// NM	8060187	NM_001085437	0.00897494	-2.31207	KiCa down vs Ctrl
C3orf58	NM_173552 // C3orf58 // chromosome 3 open reading frame 58 // 3q24 // 205428 /// NM_001	8083223	NM_173552	1.65475e-05	2.13922	KiCa up vs Ctrl
C3orf64	NM_173654 // C3orf64 // chromosome 3 open reading frame 64 // 3p14.1 // 285203 /// ENST	8088680	NM_173654	0.034515	3.50539	KiCa up vs Ctrl
C4orf46	NM_001008393 // C4orf46 // chromosome 4 open reading frame 46 // 4q32.1 // 201725 /// E	7991777	NM_001008393	0.0124208	3.28646	KiCa up vs Ctrl
C5orf38	NM_178569 // C5orf38 // chromosome 5 open reading frame 38 // 5p15.33 // 153571 /// AY2	8104307	NM_178569	0.0119325	-2.1113	KiCa down vs Ctrl
C5orf51	NM_175921 // C5orf51 // chromosome 5 open reading frame 51 // 5p13.1 // 285636 /// ENST	8105104	NM_175921	0.00234514	2.72514	KiCa up vs Ctrl
C6orf138	NM_001013732 // C6orf138 // chromosome 6 open reading frame 138 // 6p12.3 // 442213 ///	8126855	NM_001013732	0.0253317	6.54852	KiCa up vs Ctrl
C6orf211	BC011348 // C6orf211 // chromosome 6 open reading frame 211 // 6q25.1 // 79624 /// AK29	8122818	BC011348	0.00479902	-2.07753	KiCa down vs Ctrl
C7orf23	NM_024315 // C7orf23 // chromosome 7 open reading frame 23 // 7q21.1-q21.2 // 79161 ///	8140730	NM_024315	0.0119032	2.6369	KiCa up vs Ctrl
C7orf31	NM_138811 // C7orf31 // chromosome 7 open reading frame 31 // 7p15.3 // 136895 /// ENST	8138647	NM_138811	0.00902202	2.61651	KiCa up vs Ctrl
C7orf41	NM_152793 // C7orf41 // chromosome 7 open reading frame 41 // 7p14.3 // 222166 /// ENST	8132055	NM_152793	0.0283962	-2.0684	KiCa down vs Ctrl
C7orf42	NM_017994 // C7orf42 // chromosome 7 open reading frame 42 // 7q11.21 // 55069 /// ENST	8133192	NM_017994	0.0448148	2.24334	KiCa up vs Ctrl
C7orf64	NM_032120 // C7orf64 // chromosome 7 open reading frame 64 // 7q21.2 // 84060 /// ENST0	8134211	NM_032120	0.000299449	2.13426	KiCa up vs Ctrl
C7orf70	NM_001037163 // C7orf70 // chromosome 7 open reading frame 70 // 7p22.1 // 84792 /// EN	8155332	NM_001037163	0.0116544	2.15795	KiCa up vs Ctrl
C8orf76	BC067796 // C8orf76 // chromosome 8 open reading frame 76 // 8q24.13 // 84933 /// BC012	8152648	BC067796	0.0405389	2.14877	KiCa up vs Ctrl
C9orf72	NM_018325 // C9orf72 // chromosome 9 open reading frame 72 // 9p21.2 // 203228 /// NM_1	8160531	NM_018325	0.00141806	2.04484	KiCa up vs Ctrl
C9orf85	NM_182505 // C9orf85 // chromosome 9 open reading frame 85 // 9q21.13 // 138241 /// ENS	8155794	NM_182505	0.0148653	3.99838	KiCa up vs Ctrl
CA4	NM_000717 // CA4 // carbonic anhydrase IV // 17q23 // 762 /// ENST00000300900 // CA4 //	8008900	NM_000717	0.00212314	-2.39091	KiCa down vs Ctrl
CA8	NM_004056 // CA8 // carbonic anhydrase VIII // 8q11-q12 // 767 /// ENST00000317995 // C	8150978	NM_004056	0.0359847	-2.22819	KiCa down vs Ctrl
CABP1	NM_001033677 // CABP1 // calcium binding protein 1 // 12q24.31 // 9478 /// NM_031205 //	7959195	NM_001033677	0.0243633	-2.92001	KiCa down vs Ctrl
CACNA1C	NM_199460 // CACNA1C // calcium channel, voltage-dependent, L type, alpha 1C subunit //	7953094	NM_199460	0.00422534	2.05688	KiCa up vs Ctrl
CACNA2D3	NM_018398 // CACNA2D3 // calcium channel, voltage-dependent, alpha 2/delta subunit 3 //	8080578	NM_018398	0.0421513	-2.67626	KiCa down vs Ctrl
CACNB2	NM_201596 // CACNB2 // calcium channel, voltage-dependent, beta 2 subunit // 10p12 // 7	7926506	NM_201596	0.0397489	2.41244	KiCa up vs Ctrl
CALB1	NM_004929 // CALB1 // calbindin 1, 28kDa // 8q21.3-q22.1 // 793 /// ENST00000265431 //	8151730	NM_004929	5.78937e-05	-158.598	KiCa down vs Ctrl
CALD1	NM_033138 // CALD1 // caldesmon 1 // 7q33 // 800 /// NM_033157 // CALD1 // caldesmon 1	8136347	NM_033138	0.0414863	2.48463	KiCa up vs Ctrl
CALU	NM_001219 // CALU // calumenin // 7q32.1 // 813 /// NM_001130674 // CALU // calumenin /	8135955	NM_001219	0.00116261	3.46134	KiCa up vs Ctrl
CAMK1D	NM_153498 // CAMK1D // calcium/calmodulin-dependent protein kinase ID // 10p13 // 57118	7926223	NM_153498	0.00102433	3.61276	KiCa up vs Ctrl
CAMK2D	NM_001221 // CAMK2D // calcium/calmodulin-dependent protein kinase II delta // 4q26 //	8102415	NM_001221	0.0188732	3.01558	KiCa up vs Ctrl
CAMSAP1	NM_015447 // CAMSAP1 // calmodulin regulated spectrin-associated protein 1 // 9q34.3 //	8165046	NM_015447	0.0408525	2.04422	KiCa up vs Ctrl
CARD8	NM_014959 // CARD8 // caspase recruitment domain family, member 8 // 19q13.33 // 22900	8038029	NM_014959	0.0350081	2.3039	KiCa up vs Ctrl
CASP1	NM_033292 // CASP1 // caspase 1, apoptosis-related cysteine peptidase (interleukin 1, b	7951397	NM_033292	0.0156996	3.68763	KiCa up vs Ctrl
CASR	NM_000388 // CASR // calcium-sensing receptor // 3q13 // 846 /// ENST00000296154 // CAS	8082046	NM_000388	0.00196336	-6.52901	KiCa down vs Ctrl
CAST	NM_001750 // CAST // calpastatin // 5q15 // 831 /// NM_001042441 // CAST // calpastatin	8107005	NM_001750	0.0137519	2.30348	KiCa up vs Ctrl
CAV1	NM_001753 // CAV1 // caveolin 1, caveolae protein, 22kDa // 7q31.1 // 857 /// NM_001172	8135594	NM_001753	0.0128379	9.15235	KiCa up vs Ctrl
CAV2	NM_001233 // CAV2 // caveolin 2 // 7q31.1 // 858 /// NM_198212 // CAV2 // caveolin 2 //	8135587	NM_001233	0.000269456	4.04719	KiCa up vs Ctrl
CBL	NM_005188 // CBL // Cas-Br-M (murine) ecotropic retroviral transforming sequence // 11q	7944493	NM_005188	0.025848	3.19866	KiCa up vs Ctrl
CBLB	NM_170662 // CBLB // Cas-Br-M (murine) ecotropic retroviral transforming sequence b //	8089261	NM_170662	0.0122916	2.23507	KiCa up vs Ctrl
CBLL1	NM_024814 // CBLL1 // Cas-Br-M (murine) ecotropic retroviral transforming sequence-like	8135458	NM_024814	0.0317985	5.32428	KiCa up vs Ctrl
CCDC109A	NM_138357 // CCDC109A // coiled-coil domain containing 109A // 10q22.1 // 90550 /// ENS	7928318	NM_138357	0.0228192	2.60693	KiCa up vs Ctrl
CCDC110	NM_152775 // CCDC110 // coiled-coil domain containing 110 // 4q35.1 // 256309 /// NM_00	8104014	NM_152775	0.00116226	2.74056	KiCa up vs Ctrl
CCDC15	NM_025004 // CCDC15 // coiled-coil domain containing 15 // 11q24.2 // 80071 /// ENST000	7944913	NM_025004	0.00194555	2.42073	KiCa up vs Ctrl
CCDC34	NM_030771 // CCDC34 // coiled-coil domain containing 34 // 11p14.1 // 91057 /// NM_0806	7947189	NM_030771	0.0157414	3.42975	KiCa up vs Ctrl
CCDC50	NM_178335 // CCDC50 // coiled-coil domain containing 50 // 3q28 // 152137 /// NM_174908	8084818	NM_178335	0.00167956	2.15285	KiCa up vs Ctrl
CCDC56	NM_001040431 // CCDC56 // coiled-coil domain containing 56 // 17q21 // 28958 /// ENST00	8015712	NM_001040431	0.0360246	-3.22683	KiCa down vs Ctrl
CCDC64	NM_207311 // CCDC64 // coiled-coil domain containing 64 // 12q24.23 // 92558 /// ENST00	7959131	NM_207311	0.000699226	-3.46201	KiCa down vs Ctrl
CCDC80	NM_199511 // CCDC80 // coiled-coil domain containing 80 // 3q13.2 // 151887 /// NM_1995	8089544	NM_199511	0.0409563	4.54158	KiCa up vs Ctrl
CCDC85A	NM_001080433 // CCDC85A // coiled-coil domain containing 85A // 2p16.1 // 114800 /// EN	8052376	NM_001080433	0.0176358	2.00009	KiCa up vs Ctrl
CCL2	NM_002982 // CCL2 // chemokine (C-C motif) ligand 2 // 17q11.2-q12 // 6347 /// ENST0000	8006433	NM_002982	0.02531	6.93721	KiCa up vs Ctrl
CCNA2	NM_001237 // CCNA2 // cyclin A2 // 4q25-q31 // 890 /// ENST00000274026 // CCNA2 // cycl	8102643	NM_001237	0.000480432	2.84386	KiCa up vs Ctrl
CCNB2	NM_004701 // CCNB2 // cyclin B2 // 15q22.2 // 9133 /// ENST00000288207 // CCNB2 // cycl	7983969	NM_004701	0.00228508	3.73695	KiCa up vs Ctrl
CCND1	NM_053056 // CCND1 // cyclin D1 // 11q13 // 595 /// ENST00000227507 // CCND1 // cyclin	7942123	NM_053056	0.0312509	2.88046	KiCa up vs Ctrl
CCNE2	NM_057749 // CCNE2 // cyclin E2 // 8q22.1 // 9134 /// ENST00000308108 // CCNE2 // cycli	8151871	NM_057749	0.00376992	2.20856	KiCa up vs Ctrl
CCNT1	NM_001240 // CCNT1 // cyclin T1 // 12q11-q13.3 // 904 /// ENST00000261900 // CCNT1 // c	7962831	NM_001240	0.0394809	2.36511	KiCa up vs Ctrl
CD164L2	NM_207397 // CD164L2 // CD164 sialomucin-like 2 // 1p36.11 // 388611 /// ENST0000037402	7914084	NM_207397	0.0310695	-2.26659	KiCa down vs Ctrl
CD180	NM_005582 // CD180 // CD180 molecule // 5q12 // 4064 /// ENST00000256447 // CD180 // CD	8112428	NM_005582	0.0295028	3.62066	KiCa up vs Ctrl
CD2	NM_001767 // CD2 // CD2 molecule // 1p13.1 // 914 /// ENST00000369478 // CD2 // CD2 mol	7904287	NM_001767	0.049126	2.07296	KiCa up vs Ctrl
CD200	NM_001004196 // CD200 // CD200 molecule // 3q12-q13 // 4345 /// NM_005944 // CD200 // C	8081657	NM_001004196	0.00862542	2.52548	KiCa up vs Ctrl
CD34	NM_001773 // CD34 // CD34 molecule // 1q32 // 947 /// NM_001025109 // CD34 // CD34 mole	7923978	NM_001773	0.0494095	3.16582	KiCa up vs Ctrl
CD3G	NM_000073 // CD3G // CD3g molecule, gamma (CD3-TCR complex) // 11q23 // 917 /// ENST000	7944185	NM_000073	0.0178009	2.16519	KiCa up vs Ctrl
CD4	NM_000616 // CD4 // CD4 molecule // 12pter-p12 // 920 /// ENST00000011653 // CD4 // CD4	7953428	NM_000616	0.0118593	3.20813	KiCa up vs Ctrl
CD84	NM_003874 // CD84 // CD84 molecule // 1q24 // 8832 /// ENST00000368054 // CD84 // CD84	7921637	NM_003874	0.0230092	3.29124	KiCa up vs Ctrl
CD86	NM_175862 // CD86 // CD86 molecule // 3q21 // 942 /// NM_006889 // CD86 // CD86 molecul	8082035	NM_175862	0.0169737	3.77409	KiCa up vs Ctrl
CD93	NM_012072 // CD93 // CD93 molecule // 20p11.21 // 22918 /// ENST00000246006 // CD93 //	8065359	NM_012072	0.0184499	4.35238	KiCa up vs Ctrl
CDC37	NM_007065 // CDC37 // cell division cycle 37 homolog (S. cerevisiae) // 19p13.2 // 1114	8034021	NM_007065	0.0131047	2.03108	KiCa up vs Ctrl
CDC42SE1	NM_001038707 // CDC42SE1 // CDC42 small effector 1 // 1q21.3 // 56882 /// NM_020239 //	7919888	NM_001038707	0.049298	2.15329	KiCa up vs Ctrl
CDCA2	NM_152562 // CDCA2 // cell division cycle associated 2 // 8p21.2 // 157313 /// ENST0000	8145418	NM_152562	0.0120174	2.76729	KiCa up vs Ctrl
CDCA7L	NM_018719 // CDCA7L // cell division cycle associated 7-like // 7p15.3 // 55536 /// NM_	8138489	NM_018719	0.00388271	3.44847	KiCa up vs Ctrl
CDH11	NM_001797 // CDH11 // cadherin 11, type 2, OB-cadherin (osteoblast) // 16q22.1 // 1009	8001800	NM_001797	0.00935629	2.10236	KiCa up vs Ctrl
CDH3	NM_001793 // CDH3 // cadherin 3, type 1, P-cadherin (placental) // 16q22.1 // 1001 ///	7996819	NM_001793	0.0139349	-2.78765	KiCa down vs Ctrl
CDH5	NM_001795 // CDH5 // cadherin 5, type 2 (vascular endothelium) // 16q22.1 // 1003 /// E	7996264	NM_001795	0.010836	3.98368	KiCa up vs Ctrl
CDHR2	NM_017675 // CDHR2 // cadherin-related family member 2 // 5q35.2 // 54825 /// NM_001171	8110183	NM_017675	0.0110826	-6.00827	KiCa down vs Ctrl
CDK13	NM_003718 // CDK13 // cyclin-dependent kinase 13 // 7p13 // 8621 /// NM_031267 // CDK13	8132417	NM_003718	0.00245151	2.09678	KiCa up vs Ctrl
CDK17	NM_002595 // CDK17 // cyclin-dependent kinase 17 // 12q23.1 // 5128 /// NM_001170464 //	7965652	NM_002595	0.00679013	2.6599	KiCa up vs Ctrl
CDK2AP1	NM_004642 // CDK2AP1 // cyclin-dependent kinase 2 associated protein 1 // 12q24.31 // 8	7967412	NM_004642	0.0191356	2.16108	KiCa up vs Ctrl
CDKN1A	NM_078467 // CDKN1A // cyclin-dependent kinase inhibitor 1A (p21, Cip1) // 6p21.2 // 10	8119088	NM_078467	0.02238	2.65598	KiCa up vs Ctrl
CDKN1C	NM_000076 // CDKN1C // cyclin-dependent kinase inhibitor 1C (p57, Kip2) // 11p15.5 // 1	7945767	NM_000076	0.0264655	-3.83027	KiCa down vs Ctrl
CDKN3	NM_005192 // CDKN3 // cyclin-dependent kinase inhibitor 3 // 14q22 // 1033 /// NM_00113	7974404	NM_005192	0.000707673	2.47898	KiCa up vs Ctrl
CDON	NM_016952 // CDON // Cdon homolog (mouse) // 11q23-q24 // 50937 /// ENST00000263577 //	7952526	NM_016952	0.0437914	3.19222	KiCa up vs Ctrl
CECR1	NM_017424 // CECR1 // cat eye syndrome chromosome region, candidate 1 // 22q11.2 // 518	8074237	NM_017424	0.00834446	2.58626	KiCa up vs Ctrl
CEL	NM_001807 // CEL // carboxyl ester lipase (bile salt-stimulated lipase) // 9q34.3 // 10	8158976	NM_001807	0.00207954	-3.44617	KiCa down vs Ctrl
CELF2	NM_001025077 // CELF2 // CUGBP, Elav-like family member 2 // 10p13 // 10659 /// NM_0010	7926127	NM_001025077	0.00310031	3.42672	KiCa up vs Ctrl
CELSR1	NM_014246 // CELSR1 // cadherin, EGF LAG seven-pass G-type receptor 1 (flamingo homolog	8076757	NM_014246	0.0451894	-2.80149	KiCa down vs Ctrl
CENPF	NM_016343 // CENPF // centromere protein F, 350/400ka (mitosin) // 1q32-q41 // 1063 ///	7909708	NM_016343	0.00392194	2.73068	KiCa up vs Ctrl
CENPK	NM_022145 // CENPK // centromere protein K // 5p15.2-q12.3 // 64105 /// ENST00000396679	8112376	NM_022145	0.0040831	2.99519	KiCa up vs Ctrl
CENPV	NM_181716 // CENPV // centromere protein V // 17p11.2 // 201161 /// ENST00000299736 //	8013015	NM_181716	0.0133808	-2.90404	KiCa down vs Ctrl
CEP152	NM_014985 // CEP152 // centrosomal protein 152kDa // 15q21.1 // 22995 /// ENST000003993	7988537	NM_014985	0.035013	2.59823	KiCa up vs Ctrl
CEP55	NM_018131 // CEP55 // centrosomal protein 55kDa // 10q23.33 // 55165 /// NM_001127182 /	7929334	NM_018131	0.0065584	2.10306	KiCa up vs Ctrl
CERKL	NM_201548 // CERKL // ceramide kinase-like // 2q31.3 // 375298 /// NM_001030311 // CERK	8057463	NM_201548	0.00432818	-4.34684	KiCa down vs Ctrl
CES1	NM_001025195 // CES1 // carboxylesterase 1 (monocyte/macrophage serine esterase 1) // 1	8001457	NM_001025195	0.0387807	-2.19216	KiCa down vs Ctrl
CGN	NM_020770 // CGN // cingulin // 1q21 // 57530 /// ENST00000271636 // CGN // cingulin //	7905406	NM_020770	0.0021164	-2.26581	KiCa down vs Ctrl
CHAD	NM_001267 // CHAD // chondroadherin // 17q21.33 // 1101 /// ENST00000258969 // CHAD //	8016718	NM_001267	0.0367374	-2.08049	KiCa down vs Ctrl
CHDH	NM_018397 // CHDH // choline dehydrogenase // 3p21.1 // 55349 /// ENST00000315251 // CH	8088142	NM_018397	0.00514769	-10.2127	KiCa down vs Ctrl
CHEK1	NM_001274 // CHEK1 // CHK1 checkpoint homolog (S. pombe) // 11q24-q24 // 1111 /// NM_00	7945014	NM_001274	0.0333541	2.15196	KiCa up vs Ctrl
CHKA	NM_001277 // CHKA // choline kinase alpha // 11q13.2 // 1119 /// NM_212469 // CHKA // c	7949916	NM_001277	0.0457046	2.19597	KiCa up vs Ctrl
CHL1	NM_006614 // CHL1 // cell adhesion molecule with homology to L1CAM (close homolog of L1	8077270	NM_006614	0.043944	-3.62665	KiCa down vs Ctrl
CHMP5	NM_016410 // CHMP5 // chromatin modifying protein 5 // 9p13.3 // 51510 /// ENST00000223	8154785	NM_016410	0.00363502	2.11004	KiCa up vs Ctrl
CHN1	NM_001822 // CHN1 // chimerin (chimaerin) 1 // 2q31.1 // 1123 /// NM_001025201 // CHN1	8056890	NM_001822	0.0153713	2.22859	KiCa up vs Ctrl
CHORDC1	NM_012124 // CHORDC1 // cysteine and histidine-rich domain (CHORD)-containing 1 // 11q1	7950983	NM_012124	0.0224099	3.76794	KiCa up vs Ctrl
CHSY1	NM_014918 // CHSY1 // chondroitin sulfate synthase 1 // 15q26.3 // 22856 /// ENST000002	7991581	NM_014918	0.00594096	2.06266	KiCa up vs Ctrl
CKS2	NM_001827 // CKS2 // CDC28 protein kinase regulatory subunit 2 // 9q22 // 1164 /// ENST	8156290	NM_001827	0.0175529	3.68744	KiCa up vs Ctrl
CLCN5	NM_001127899 // CLCN5 // chloride channel 5 // Xp11.23-p11.22 // 1184 /// NM_001127898	8167603	NM_001127899	0.0330985	-2.58033	KiCa down vs Ctrl
CLDN10	NM_182848 // CLDN10 // claudin 10 // 13q31-q34 // 9071 /// NM_001160100 // CLDN10 // cl	7969640	NM_182848	0.0385081	-5.69694	KiCa down vs Ctrl
CLDN16	NM_006580 // CLDN16 // claudin 16 // 3q28 // 10686 /// ENST00000264734 // CLDN16 // cla	8084788	NM_006580	0.00240403	-31.8054	KiCa down vs Ctrl
CLDN19	NM_001123395 // CLDN19 // claudin 19 // 1p34.2 // 149461 /// NM_148960 // CLDN19 // cla	7915435	NM_001123395	0.00703254	-3.08114	KiCa down vs Ctrl
CLDN3	NM_001306 // CLDN3 // claudin 3 // 7q11.23 // 1365 /// ENST00000395145 // CLDN3 // clau	8140140	NM_001306	0.0144392	-2.88861	KiCa down vs Ctrl
CLDND1	NM_019895 // CLDND1 // claudin domain containing 1 // 3q12.1 // 56650 /// NM_001040182	8089062	NM_019895	0.00672802	2.16876	KiCa up vs Ctrl
CLEC1A	NM_016511 // CLEC1A // C-type lectin domain family 1, member A // 12p13.2 // 51267 ///	7961111	NM_016511	0.0221801	2.17927	KiCa up vs Ctrl
CLEC7A	NM_197947 // CLEC7A // C-type lectin domain family 7, member A // 12p13.2 // 64581 ///	7961120	NM_197947	0.0390544	2.23959	KiCa up vs Ctrl
CLGN	NM_004362 // CLGN // calmegin // 4q28.3-q31.1 // 1047 /// NM_001130675 // CLGN // calme	8102877	NM_004362	0.0456994	2.95399	KiCa up vs Ctrl
CLIC2	NM_001289 // CLIC2 // chloride intracellular channel 2 // Xq28 // 1193 /// ENST00000369	8176234	NM_001289	0.00576987	2.82177	KiCa up vs Ctrl
CLIC5	NM_001114086 // CLIC5 // chloride intracellular channel 5 // 6p21.1-p12.1 // 53405 ///	8126729	NM_001114086	0.00105815	-4.58782	KiCa down vs Ctrl
CLNS1A	NM_001293 // CLNS1A // chloride channel, nucleotide-sensitive, 1A // 11q13.5-q14 // 120	7950597	NM_001293	0.0453746	2.05804	KiCa up vs Ctrl
CMTM3	NM_144601 // CMTM3 // CKLF-like MARVEL transmembrane domain containing 3 // 16q21 // 12	7996318	NM_144601	0.0492077	2.13838	KiCa up vs Ctrl
CNOT2	NM_014515 // CNOT2 // CCR4-NOT transcription complex, subunit 2 // 12q15 // 4848 /// EN	7957106	NM_014515	0.0340043	2.11203	KiCa up vs Ctrl
CNOT4	NM_013316 // CNOT4 // CCR4-NOT transcription complex, subunit 4 // 7q22-qter // 4850 //	8143088	NM_013316	0.0347359	2.23766	KiCa up vs Ctrl
CNTN1	NM_001843 // CNTN1 // contactin 1 // 12q11-q12 // 1272 /// NM_175038 // CNTN1 // contac	7954899	NM_001843	0.0409582	-3.36452	KiCa down vs Ctrl
COL1A1	NM_000088 // COL1A1 // collagen, type I, alpha 1 // 17q21.33 // 1277 /// ENST0000022596	8016646	NM_000088	0.00329152	3.72396	KiCa up vs Ctrl
COL1A2	NM_000089 // COL1A2 // collagen, type I, alpha 2 // 7q22.1 // 1278 /// ENST00000297268	8134263	NM_000089	0.0249276	3.05819	KiCa up vs Ctrl
COL3A1	NM_000090 // COL3A1 // collagen, type III, alpha 1 // 2q31 // 1281 /// ENST00000304636	8046922	NM_000090	0.0235865	2.6265	KiCa up vs Ctrl
COL6A3	NM_004369 // COL6A3 // collagen, type VI, alpha 3 // 2q37 // 1293 /// NM_057167 // COL6	8059905	NM_004369	0.039276	2.59676	KiCa up vs Ctrl
COL8A1	NM_001850 // COL8A1 // collagen, type VIII, alpha 1 // 3q12.3 // 1295 /// NM_020351 //	8081235	NM_001850	0.017719	6.05783	KiCa up vs Ctrl
COPS2	NM_004236 // COPS2 // COP9 constitutive photomorphogenic homolog subunit 2 (Arabidopsis	7988605	NM_004236	0.0317453	2.00047	KiCa up vs Ctrl
CP110	NM_014711 // CP110 // CP110 protein // 16p12.3 // 9738 /// ENST00000396212 // CP110 //	7993664	NM_014711	0.0295828	2.83911	KiCa up vs Ctrl
CPA3	NM_001870 // CPA3 // carboxypeptidase A3 (mast cell) // 3q21-q25 // 1359 /// ENST000002	8083260	NM_001870	0.0451652	2.91074	KiCa up vs Ctrl
CPN2	NM_001080513 // CPN2 // carboxypeptidase N, polypeptide 2 // 3q29 // 1370 /// ENST00000	8092836	NM_001080513	0.01313	-3.72763	KiCa down vs Ctrl
CPNE2	NM_152727 // CPNE2 // copine II // 16q13 // 221184 /// ENST00000290776 // CPNE2 // copi	7995976	NM_152727	0.000240864	2.34137	KiCa up vs Ctrl
CPNE6	NM_006032 // CPNE6 // copine VI (neuronal) // 14q11.2 // 9362 /// ENST00000397016 // CP	7973510	NM_006032	0.0439815	-2.94995	KiCa down vs Ctrl
CPOX	NM_000097 // CPOX // coproporphyrinogen oxidase // 3q12 // 1371 /// ENST00000264193 //	8089072	NM_000097	0.0149435	2.08767	KiCa up vs Ctrl
CPSF4L	NM_001129885 // CPSF4L // cleavage and polyadenylation specific factor 4-like // 17q25.	8018102	NM_001129885	0.00023833	-2.00382	KiCa down vs Ctrl
CRABP1	NM_004378 // CRABP1 // cellular retinoic acid binding protein 1 // 15q24 // 1381 /// EN	7985159	NM_004378	0.00240964	-4.46085	KiCa down vs Ctrl
CRB2	NM_173689 // CRB2 // crumbs homolog 2 (Drosophila) // 9q33.3 // 286204 /// NM_020946 //	8157731	NM_173689	0.0145536	-2.09842	KiCa down vs Ctrl
CRHBP	NM_001882 // CRHBP // corticotropin releasing hormone binding protein // 5q11.2-q13.3 /	8106418	NM_001882	0.002	-4.76036	KiCa down vs Ctrl
CRNN	NM_016190 // CRNN // cornulin // 1q21 // 49860 /// ENST00000271835 // CRNN // cornulin	7920178	NM_016190	0.000194813	-2.02265	KiCa down vs Ctrl
CRYAA	NM_000394 // CRYAA // crystallin, alpha A // 21q22.3 // 1409 /// ENST00000291554 // CRY	8068883	NM_000394	0.022718	-7.04197	KiCa down vs Ctrl
CRYBG3	NM_153605 // CRYBG3 // beta-gamma crystallin domain containing 3 // 3q11.2 // 131544 //	8081171	NM_153605	0.0437953	2.62068	KiCa up vs Ctrl
CRYL1	NM_015974 // CRYL1 // crystallin, lambda 1 // 13q12.11 // 51084 /// ENST00000298248 //	7970455	NM_015974	0.00733846	-5.58931	KiCa down vs Ctrl
CRYM	NM_001888 // CRYM // crystallin, mu // 16p13.11-p12.3 // 1428 /// NM_001014444 // CRYM	8000117	NM_001888	0.00776677	-2.69538	KiCa down vs Ctrl
CSDA	NM_003651 // CSDA // cold shock domain protein A // 12p13.1 // 8531 /// NM_001145426 //	7961230	NM_003651	0.0214286	3.17496	KiCa up vs Ctrl
CSDC2	NM_014460 // CSDC2 // cold shock domain containing C2, RNA binding // 22q13.2-q13.31 //	8073449	NM_014460	0.000275845	-3.55214	KiCa down vs Ctrl
CSF3R	NM_156039 // CSF3R // colony stimulating factor 3 receptor (granulocyte) // 1p35-p34.3	7914950	NM_156039	0.00731699	2.08147	KiCa up vs Ctrl
CSGALNACT1	NM_018371 // CSGALNACT1 // chondroitin sulfate N-acetylgalactosaminyltransferase 1 // 8	8149574	NM_018371	0.0292157	2.01439	KiCa up vs Ctrl
CSNK1E	NM_001894 // CSNK1E // casein kinase 1, epsilon // 22q13.1 // 1454 /// NM_152221 // CSN	8076056	NM_001894	0.000479764	2.07212	KiCa up vs Ctrl
CSTF2T	NM_015235 // CSTF2T // cleavage stimulation factor, 3' pre-RNA, subunit 2, 64kDa, tau v	7933659	NM_015235	0.0177627	2.09952	KiCa up vs Ctrl
CTSB	NM_147780 // CTSB // cathepsin B // 8p22 // 1508 /// NM_147781 // CTSB // cathepsin B /	8149330	NM_147780	0.0137757	-2.07032	KiCa down vs Ctrl
CTSH	NM_004390 // CTSH // cathepsin H // 15q24-q25 // 1512 /// ENST00000220166 // CTSH // ca	7990757	NM_004390	0.00597431	-2.90739	KiCa down vs Ctrl
CTSL2	NM_001333 // CTSL2 // cathepsin L2 // 9q22.2 // 1515 /// ENST00000259470 // CTSL2 // ca	8162652	NM_001333	0.0117792	-3.1022	KiCa down vs Ctrl
CTSS	NM_004079 // CTSS // cathepsin S // 1q21 // 1520 /// ENST00000368985 // CTSS // catheps	7919800	NM_004079	0.0140123	4.19456	KiCa up vs Ctrl
CUL1	NM_003592 // CUL1 // cullin 1 // 7q36.1 // 8454 /// ENST00000325222 // CUL1 // cullin 1	8137054	NM_003592	0.00610756	2.37132	KiCa up vs Ctrl
CWC15	NM_016403 // CWC15 // CWC15 spliceosome-associated protein homolog (S. cerevisiae) // 1	7951068	NM_016403	0.024094	3.37439	KiCa up vs Ctrl
CXCL10	NM_001565 // CXCL10 // chemokine (C-X-C motif) ligand 10 // 4q21 // 3627 /// ENST000003	8101126	NM_001565	0.0075294	13.1003	KiCa up vs Ctrl
CXCL9	NM_002416 // CXCL9 // chemokine (C-X-C motif) ligand 9 // 4q21 // 4283 /// ENST00000264	8101118	NM_002416	0.00165877	3.24451	KiCa up vs Ctrl
CXorf36	NM_176819 // CXorf36 // chromosome X open reading frame 36 // Xp11.3 // 79742 /// NM_02	8172254	NM_176819	0.00590614	3.95631	KiCa up vs Ctrl
CYBA	NM_000101 // CYBA // cytochrome b-245, alpha polypeptide // 16q24 // 1535 /// ENST00000	8003322	NM_000101	0.0487884	-2.2519	KiCa down vs Ctrl
CYP17A1	NM_000102 // CYP17A1 // cytochrome P450, family 17, subfamily A, polypeptide 1 // 10q24	7936050	NM_000102	0.0348632	-12.7029	KiCa down vs Ctrl
CYP24A1	NM_000782 // CYP24A1 // cytochrome P450, family 24, subfamily A, polypeptide 1 // 20q13	8067140	NM_000782	0.0135327	-14.233	KiCa down vs Ctrl
CYP2B6	NM_000767 // CYP2B6 // cytochrome P450, family 2, subfamily B, polypeptide 6 // 19q13.2	8028963	NM_000767	0.0221649	-7.81511	KiCa down vs Ctrl
CYP2B7P1	NR_001278 // CYP2B7P1 // cytochrome P450, family 2, subfamily B, polypeptide 7 pseudoge	8028955	NR_001278	0.0135711	-2.51658	KiCa down vs Ctrl
CYP4A11	NM_000778 // CYP4A11 // cytochrome P450, family 4, subfamily A, polypeptide 11 // 1p33	7915902	NM_000778	0.0257082	-12.9723	KiCa down vs Ctrl
CYP4F11	NM_021187 // CYP4F11 // cytochrome P450, family 4, subfamily F, polypeptide 11 // 19p13	8035095	NM_021187	0.0269004	-5.34495	KiCa down vs Ctrl
CYP4F2	NM_001082 // CYP4F2 // cytochrome P450, family 4, subfamily F, polypeptide 2 // 19pter-	8035083	NM_001082	0.0120897	-11.1725	KiCa down vs Ctrl
CYP4F3	NM_000896 // CYP4F3 // cytochrome P450, family 4, subfamily F, polypeptide 3 // 19p13.2	8026456	NM_000896	0.010378	-7.18637	KiCa down vs Ctrl
CYP8B1	NM_004391 // CYP8B1 // cytochrome P450, family 8, subfamily B, polypeptide 1 // 3p22-p2	8086457	NM_004391	0.0434076	-4.61834	KiCa down vs Ctrl
CYS1	NM_001037160 // CYS1 // cystin 1 // 2p25.1 // 192668 /// ENST00000381813 // CYS1 // cys	8050232	NM_001037160	0.00118629	-3.8342	KiCa down vs Ctrl
CYSLTR1	NM_006639 // CYSLTR1 // cysteinyl leukotriene receptor 1 // Xq13.2-q21.1 // 10800 /// E	8173745	NM_006639	0.00278513	3.54596	KiCa up vs Ctrl
CYTIP	NM_004288 // CYTIP // cytohesin 1 interacting protein // 2q11.2 // 9595 /// ENST0000026	8055980	NM_004288	0.0221883	3.47809	KiCa up vs Ctrl
CYTSB	NM_001033553 // CYTSB // cytospin B // 17p11.2 // 92521 /// NM_001033555 // CYTSB // cy	8005661	NM_001033553	0.0096266	2.10438	KiCa up vs Ctrl
CYYR1	NM_052954 // CYYR1 // cysteine/tyrosine-rich 1 // 21q21.2 // 116159 /// ENST00000299340	8069668	NM_052954	0.0255455	2.99978	KiCa up vs Ctrl
DACH1	NM_080759 // DACH1 // dachshund homolog 1 (Drosophila) // 13q22 // 1602 /// NM_080760 /	7971950	NM_080759	0.00224931	-4.31445	KiCa down vs Ctrl
DAO	NM_001917 // DAO // D-amino-acid oxidase // 12q24 // 1610 /// ENST00000228476 // DAO //	7958425	NM_001917	0.0497768	-11.0068	KiCa down vs Ctrl
DCHS1	NM_003737 // DCHS1 // dachsous 1 (Drosophila) // 11p15.4 // 8642 /// ENST00000299441 //	7946245	NM_003737	0.0294076	2.13862	KiCa up vs Ctrl
DCK	NM_000788 // DCK // deoxycytidine kinase // 4q13.3-q21.1 // 1633 /// ENST00000286648 //	8095574	NM_000788	0.000445848	2.68807	KiCa up vs Ctrl
DCLK2	NM_001040260 // DCLK2 // doublecortin-like kinase 2 // 4q31.23-q31.3 // 166614 /// NM_0	8097753	NM_001040260	0.015085	3.66991	KiCa up vs Ctrl
DCLRE1B	NM_022836 // DCLRE1B // DNA cross-link repair 1B (PSO2 homolog, S. cerevisiae) // 1p13.	7904131	NM_022836	0.0426331	2.36622	KiCa up vs Ctrl
DCTN4	NM_001135643 // DCTN4 // dynactin 4 (p62) // 5q31-q32 // 51164 /// NM_016221 // DCTN4 /	8115181	NM_001135643	0.0111258	2.04591	KiCa up vs Ctrl
DCXR	NM_016286 // DCXR // dicarbonyl/L-xylulose reductase // 17q25.3 // 51181 /// ENST000003	8019357	NM_016286	0.00882829	-5.35244	KiCa down vs Ctrl
DDB2	NM_000107 // DDB2 // damage-specific DNA binding protein 2, 48kDa // 11p12-p11 // 1643	7939738	NM_000107	0.0243882	3.31551	KiCa up vs Ctrl
DDC	NM_000790 // DDC // dopa decarboxylase (aromatic L-amino acid decarboxylase) // 7p12.2	8139640	NM_000790	0.0398132	-9.60741	KiCa down vs Ctrl
DDHD1	NM_001160148 // DDHD1 // DDHD domain containing 1 // 14q21 // 80821 /// NM_030637 // DD	7979223	NM_001160148	0.0114315	2.43862	KiCa up vs Ctrl
DDX12	NR_033399 // DDX12 // DEAD/H (Asp-Glu-Ala-Asp/His) box polypeptide 12 (CHL1-like helica	7961031	NR_033399	0.00733663	2.22281	KiCa up vs Ctrl
DDX25	NM_013264 // DDX25 // DEAD (Asp-Glu-Ala-Asp) box polypeptide 25 // 11q24 // 29118 /// E	7945045	NM_013264	0.000687251	-2.73575	KiCa down vs Ctrl
DDX60	NM_017631 // DDX60 // DEAD (Asp-Glu-Ala-Asp) box polypeptide 60 // 4q32.3 // 55601 ///	8103563	NM_017631	0.00254464	2.47407	KiCa up vs Ctrl
DDX60L	NM_001012967 // DDX60L // DEAD (Asp-Glu-Ala-Asp) box polypeptide 60-like // 4q32.3 // 9	8103601	NM_001012967	0.000907197	3.78378	KiCa up vs Ctrl
DENND2C	NM_198459 // DENND2C // DENN/MADD domain containing 2C // 1p13.2 // 163259 /// ENST0000	7918768	NM_198459	0.0284701	2.36711	KiCa up vs Ctrl
DENND5A	NM_015213 // DENND5A // DENN/MADD domain containing 5A // 11p15.4 // 23258 /// ENST0000	7946478	NM_015213	0.0336448	2.19387	KiCa up vs Ctrl
DEPDC5	NM_014662 // DEPDC5 // DEP domain containing 5 // 22q12.3 // 9681 /// NM_001136029 // D	8072529	NM_014662	0.0146671	2.16952	KiCa up vs Ctrl
DGCR6	NM_005675 // DGCR6 // DiGeorge syndrome critical region gene 6 // 22q11.21|22q11 // 821	8071179	NM_005675	0.00956592	-2.46713	KiCa down vs Ctrl
DGKI	NM_004717 // DGKI // diacylglycerol kinase, iota // 7q32.3-q33 // 9162 /// ENST00000288	8143154	NM_004717	0.0139545	3.03378	KiCa up vs Ctrl
DHDH	NM_014475 // DHDH // dihydrodiol dehydrogenase (dimeric) // 19q13.3 // 27294 /// ENST00	8030148	NM_014475	0.0486391	-2.61422	KiCa down vs Ctrl
DHDPSL	NM_138413 // DHDPSL // dihydrodipicolinate synthase-like, mitochondrial // 10q24.2 // 1	7929664	NM_138413	0.00547744	-4.45292	KiCa down vs Ctrl
DHRS11	NM_024308 // DHRS11 // dehydrogenase/reductase (SDR family) member 11 // 17q12 // 79154	8006655	NM_024308	0.0214038	-2.23159	KiCa down vs Ctrl
DHRS4	NM_021004 // DHRS4 // dehydrogenase/reductase (SDR family) member 4 // 14q11.2 // 10901	7973448	NM_021004	0.0138982	-2.69078	KiCa down vs Ctrl
DHRS4L2	NM_198083 // DHRS4L2 // dehydrogenase/reductase (SDR family) member 4 like 2 // 14q11.2	7973458	NM_198083	0.012411	-2.35119	KiCa down vs Ctrl
DHX36	NM_020865 // DHX36 // DEAH (Asp-Glu-Ala-His) box polypeptide 36 // 3p13-q23 // 170506 /	8091562	NM_020865	0.00358551	2.09418	KiCa up vs Ctrl
DIAPH2	NM_006729 // DIAPH2 // diaphanous homolog 2 (Drosophila) // Xq21.33 // 1730 /// NM_0073	8168691	NM_006729	0.0152343	3.19709	KiCa up vs Ctrl
DIO1	NM_000792 // DIO1 // deiodinase, iodothyronine, type I // 1p33-p32 // 1733 /// NM_00103	7901565	NM_000792	0.0133463	-10.9836	KiCa down vs Ctrl
DIRAS2	NM_017594 // DIRAS2 // DIRAS family, GTP-binding RAS-like 2 // 9q22.2 // 54769 /// ENST	8162254	NM_017594	0.0454076	2.24093	KiCa up vs Ctrl
DLEU2	NR_002612 // DLEU2 // deleted in lymphocytic leukemia 2 (non-protein coding) // 13q14.3	7971653	NR_002612	0.0102497	2.39403	KiCa up vs Ctrl
DLL1	NM_005618 // DLL1 // delta-like 1 (Drosophila) // 6q27 // 28514 /// ENST00000366756 //	8130939	NM_005618	0.00104004	3.90585	KiCa up vs Ctrl
DLL4	NM_019074 // DLL4 // delta-like 4 (Drosophila) // 15q14 // 54567 /// ENST00000249749 //	7982854	NM_019074	0.0235645	3.17131	KiCa up vs Ctrl
DLX5	NM_005221 // DLX5 // distal-less homeobox 5 // 7q22 // 1749 /// ENST00000222598 // DLX5	8141140	NM_005221	0.000434681	2.1582	KiCa up vs Ctrl
DNAJB6	NM_058246 // DNAJB6 // DnaJ (Hsp40) homolog, subfamily B, member 6 // 7q36.3 // 10049 /	8137627	NM_058246	0.0352469	2.08383	KiCa up vs Ctrl
DNAJC12	NM_021800 // DNAJC12 // DnaJ (Hsp40) homolog, subfamily C, member 12 // 10q22.1 // 5652	7933933	NM_021800	0.02178	-3.40899	KiCa down vs Ctrl
DNER	NM_139072 // DNER // delta/notch-like EGF repeat containing // 2q36.3 // 92737 /// ENST	8059580	NM_139072	0.00121725	-13.3591	KiCa down vs Ctrl
DNMT1	NM_001130823 // DNMT1 // DNA (cytosine-5-)-methyltransferase 1 // 19p13.2 // 1786 /// N	8033912	NM_001130823	0.00130446	2.35862	KiCa up vs Ctrl
DNMT3L	NM_013369 // DNMT3L // DNA (cytosine-5-)-methyltransferase 3-like // 21q22.3 // 29947 /	8070730	NM_013369	0.00674911	-2.04212	KiCa down vs Ctrl
DOCK10	NM_014689 // DOCK10 // dedicator of cytokinesis 10 // 2q36.2 // 55619 /// ENST000002583	8059413	NM_014689	0.00230402	9.11248	KiCa up vs Ctrl
DOCK2	NM_004946 // DOCK2 // dedicator of cytokinesis 2 // 5q35.1 // 1794 /// ENST00000256935	8109843	NM_004946	0.0352999	3.63257	KiCa up vs Ctrl
DOCK4	NM_014705 // DOCK4 // dedicator of cytokinesis 4 // 7q31.1 // 9732 /// ENST00000437633	8142345	NM_014705	0.0221415	2.63132	KiCa up vs Ctrl
DOCK5	NM_024940 // DOCK5 // dedicator of cytokinesis 5 // 8p21.2 // 80005 /// ENST00000276440	8145365	NM_024940	0.0294744	2.14804	KiCa up vs Ctrl
DOCK6	NM_020812 // DOCK6 // dedicator of cytokinesis 6 // 19p13.2 // 57572 /// ENST0000029461	8034151	NM_020812	0.0133763	2.94384	KiCa up vs Ctrl
DOCK8	NM_203447 // DOCK8 // dedicator of cytokinesis 8 // 9p24.3 // 81704 /// ENST00000453981	8153959	NM_203447	0.0170429	2.9314	KiCa up vs Ctrl
DOCK9	NM_015296 // DOCK9 // dedicator of cytokinesis 9 // 13q32.3 // 23348 /// NM_001130048 /	7972487	NM_015296	0.0187142	2.88205	KiCa up vs Ctrl
DOPEY2	NM_005128 // DOPEY2 // dopey family member 2 // 21q22.2 // 9980 /// ENST00000399151 //	8068422	NM_005128	0.00164859	2.79752	KiCa up vs Ctrl
DPEP1	NM_004413 // DPEP1 // dipeptidase 1 (renal) // 16q24.3 // 1800 /// NM_001128141 // DPEP	7997962	NM_004413	0.00873148	-17.0466	KiCa down vs Ctrl
DPP6	NM_001039350 // DPP6 // dipeptidyl-peptidase 6 // 7q36.2 // 1804 /// NM_001936 // DPP6	8137485	NM_001039350	0.00545833	-2.43663	KiCa down vs Ctrl
DPY19L1	NM_015283 // DPY19L1 // dpy-19-like 1 (C. elegans) // 7p14.3-p14.2 // 23333 /// ENST000	8138977	NM_015283	0.000615995	3.47855	KiCa up vs Ctrl
DPY19L2P1	NR_002833 // DPY19L2P1 // dpy-19-like 2 pseudogene 1 (C. elegans) // 7p14.2 // 554236 /	8138988	NR_002833	0.00760434	4.7102	KiCa up vs Ctrl
DPY19L2P2	NR_027768 // DPY19L2P2 // dpy-19-like 2 pseudogene 2 (C. elegans) // 7q22.1 // 349152 /	8141882	NR_027768	0.0278137	3.12241	KiCa up vs Ctrl
DPYSL3	NM_001387 // DPYSL3 // dihydropyrimidinase-like 3 // 5q32 // 1809 /// ENST00000398514 /	8114920	NM_001387	0.0264827	2.21926	KiCa up vs Ctrl
DRGX	NM_001080520 // DRGX // dorsal root ganglia homeobox // 10q11.23 // 644168 /// ENST0000	7933501	NM_001080520	0.0190539	-2.04462	KiCa down vs Ctrl
DSN1	NM_001145316 // DSN1 // DSN1, MIND kinetochore complex component, homolog (S. cerevisia	8066074	NM_001145316	0.0177988	3.19314	KiCa up vs Ctrl
DTL	NM_016448 // DTL // denticleless homolog (Drosophila) // 1q32.1-q32.2 // 51514 /// ENST	7909568	NM_016448	0.0121773	3.66723	KiCa up vs Ctrl
DTX1	NM_004416 // DTX1 // deltex homolog 1 (Drosophila) // 12q24.13 // 1840 /// ENST00000257	7958931	NM_004416	0.0176607	-2.2721	KiCa down vs Ctrl
DUSP10	NM_007207 // DUSP10 // dual specificity phosphatase 10 // 1q41 // 11221 /// NM_144728 /	7924450	NM_007207	0.0249892	2.70935	KiCa up vs Ctrl
DUSP4	NM_001394 // DUSP4 // dual specificity phosphatase 4 // 8p12-p11 // 1846 /// NM_057158	8150076	NM_001394	0.00776927	2.69051	KiCa up vs Ctrl
DUSP9	NM_001395 // DUSP9 // dual specificity phosphatase 9 // Xq28 // 1852 /// ENST0000034278	8170695	NM_001395	0.00308084	-6.44733	KiCa down vs Ctrl
E2F8	NM_024680 // E2F8 // E2F transcription factor 8 // 11p15.1 // 79733 /// ENST00000250024	7947110	NM_024680	0.0213993	3.786	KiCa up vs Ctrl
EBF1	NM_024007 // EBF1 // early B-cell factor 1 // 5q34 // 1879 /// ENST00000313708 // EBF1	8115543	NM_024007	0.01807	2.61187	KiCa up vs Ctrl
EBF2	NM_022659 // EBF2 // early B-cell factor 2 // 8p21.2 // 64641 /// ENST00000408929 // EB	8149865	NM_022659	0.000631054	8.39571	KiCa up vs Ctrl
ECE1	NM_001397 // ECE1 // endothelin converting enzyme 1 // 1p36.1 // 1889 /// NM_001113347	7913357	NM_001397	0.00647571	2.47899	KiCa up vs Ctrl
ECEL1	NM_004826 // ECEL1 // endothelin converting enzyme-like 1 // 2q36-q37 // 9427 /// ENST0	8059748	NM_004826	0.0243284	-2.53208	KiCa down vs Ctrl
ECHDC3	NM_024693 // ECHDC3 // enoyl CoA hydratase domain containing 3 // 10p14 // 79746 /// EN	7926152	NM_024693	0.00716639	-2.01611	KiCa down vs Ctrl
ECHS1	NM_004092 // ECHS1 // enoyl CoA hydratase, short chain, 1, mitochondrial // 10q26.2-q26	7937217	NM_004092	0.000232089	-3.9926	KiCa down vs Ctrl
EDA2R	NM_021783 // EDA2R // ectodysplasin A2 receptor // Xq12 // 60401 /// ENST00000374719 //	8173299	NM_021783	0.00338554	4.21703	KiCa up vs Ctrl
EDIL3	NM_005711 // EDIL3 // EGF-like repeats and discoidin I-like domains 3 // 5q14 // 10085	8112980	NM_005711	0.0413393	4.00166	KiCa up vs Ctrl
EDNRA	NM_001957 // EDNRA // endothelin receptor type A // 4q31.22 // 1909 /// NM_001166055 //	8097692	NM_001957	0.022194	5.88485	KiCa up vs Ctrl
EGF	NM_001963 // EGF // epidermal growth factor // 4q25 // 1950 /// ENST00000265171 // EGF	8096845	NM_001963	0.0309205	-18.7416	KiCa down vs Ctrl
EGR2	NM_000399 // EGR2 // early growth response 2 // 10q21.1 // 1959 /// NM_001136177 // EGR	7933872	NM_000399	0.036163	4.26586	KiCa up vs Ctrl
EGR3	NM_004430 // EGR3 // early growth response 3 // 8p23-p21 // 1960 /// ENST00000317216 //	8149720	NM_004430	0.00385368	3.40539	KiCa up vs Ctrl
EHHADH	NM_001966 // EHHADH // enoyl-CoA, hydratase/3-hydroxyacyl CoA dehydrogenase // 3q26.3-q	8092523	NM_001966	0.00896022	-2.94062	KiCa down vs Ctrl
EIF1AD	NM_032325 // EIF1AD // eukaryotic translation initiation factor 1A domain containing //	7949545	NM_032325	0.0448078	2.74054	KiCa up vs Ctrl
EIF2AK2	NM_002759 // EIF2AK2 // eukaryotic translation initiation factor 2-alpha kinase 2 // 2p	8051501	NM_002759	0.0385253	2.00908	KiCa up vs Ctrl
EIF2AK4	NM_001013703 // EIF2AK4 // eukaryotic translation initiation factor 2 alpha kinase 4 //	7982620	NM_001013703	0.0185922	2.10765	KiCa up vs Ctrl
EIF2S2	NM_003908 // EIF2S2 // eukaryotic translation initiation factor 2, subunit 2 beta, 38kD	8065730	NM_003908	0.0327089	2.36068	KiCa up vs Ctrl
EIF4B	NM_001417 // EIF4B // eukaryotic translation initiation factor 4B // 12q13.13 // 1975 /	8135268	NM_001417	0.0362453	2.22069	KiCa up vs Ctrl
ELF2	NM_201999 // ELF2 // E74-like factor 2 (ets domain transcription factor) // 4q28 // 199	8102817	NM_201999	0.000884345	2.3042	KiCa up vs Ctrl
ELF4	NM_001421 // ELF4 // E74-like factor 4 (ets domain transcription factor) // Xq26 // 200	8175039	NM_001421	0.010747	2.07955	KiCa up vs Ctrl
ELF5	NM_198381 // ELF5 // E74-like factor 5 (ets domain transcription factor) // 11p13-p12 /	7947481	NM_198381	0.00258218	-9.59022	KiCa down vs Ctrl
ELK3	NM_005230 // ELK3 // ELK3, ETS-domain protein (SRF accessory protein 2) // 12q23 // 200	7957665	NM_005230	0.0169275	2.746	KiCa up vs Ctrl
ELMO1	NM_014800 // ELMO1 // engulfment and cell motility 1 // 7p14.2-p14.1 // 9844 /// NM_001	8139057	NM_014800	0.0401865	3.42824	KiCa up vs Ctrl
ELMOD1	NM_018712 // ELMOD1 // ELMO/CED-12 domain containing 1 // 11q22.3 // 55531 /// NM_00113	7943562	NM_018712	0.0151158	-2.17508	KiCa down vs Ctrl
ELTD1	NM_022159 // ELTD1 // EGF, latrophilin and seven transmembrane domain containing 1 // 1	7917182	NM_022159	0.0166223	4.38926	KiCa up vs Ctrl
EML1	NM_001008707 // EML1 // echinoderm microtubule associated protein like 1 // 14q32 // 20	7976698	NM_001008707	0.0147983	2.21546	KiCa up vs Ctrl
EMP1	NM_001423 // EMP1 // epithelial membrane protein 1 // 12p12.3 // 2012 /// ENST000002569	7954090	NM_001423	0.0122729	2.88215	KiCa up vs Ctrl
EMX1	NM_004097 // EMX1 // empty spiracles homeobox 1 // 2p14-p13 // 2016 /// ENST00000258106	8042701	NM_004097	0.00066534	-2.74255	KiCa down vs Ctrl
ENC1	NM_003633 // ENC1 // ectodermal-neural cortex 1 (with BTB-like domain) // 5q12-q13.3 //	8112615	NM_003633	0.00527034	2.2533	KiCa up vs Ctrl
ENPP6	NM_153343 // ENPP6 // ectonucleotide pyrophosphatase/phosphodiesterase 6 // 4q35.1 // 1	8103894	NM_153343	0.00475704	-13.373	KiCa down vs Ctrl
ENPP7	NM_178543 // ENPP7 // ectonucleotide pyrophosphatase/phosphodiesterase 7 // 17q25.3 //	8010313	NM_178543	0.0249849	-2.04225	KiCa down vs Ctrl
ENTPD1	NM_001776 // ENTPD1 // ectonucleoside triphosphate diphosphohydrolase 1 // 10q24 // 953	7929511	NM_001776	0.0281959	5.5142	KiCa up vs Ctrl
ENTPD8	NM_001033113 // ENTPD8 // ectonucleoside triphosphate diphosphohydrolase 8 // 9q34.3 //	8165538	NM_001033113	0.000230353	-2.09021	KiCa down vs Ctrl
EPB41L2	NM_001431 // EPB41L2 // erythrocyte membrane protein band 4.1-like 2 // 6q23 // 2037 //	8129497	NM_001431	0.0180227	2.53422	KiCa up vs Ctrl
EPB41L4A	NM_022140 // EPB41L4A // erythrocyte membrane protein band 4.1 like 4A // 5q22.1-q22.2	8113512	NM_022140	0.0232777	2.63178	KiCa up vs Ctrl
EPB41L5	NM_020909 // EPB41L5 // erythrocyte membrane protein band 4.1 like 5 // 2q14.2 // 57669	8044882	NM_020909	0.000213281	-2.89341	KiCa down vs Ctrl
EPHA3	NM_005233 // EPHA3 // EPH receptor A3 // 3p11.2 // 2042 /// NM_182644 // EPHA3 // EPH r	8081081	NM_005233	0.0275818	2.69032	KiCa up vs Ctrl
EPHX2	NM_001979 // EPHX2 // epoxide hydrolase 2, cytoplasmic // 8p21-p12 // 2053 /// ENST0000	8145532	NM_001979	0.0116047	-3.66358	KiCa down vs Ctrl
EPS8	NM_004447 // EPS8 // epidermal growth factor receptor pathway substrate 8 // 12p12.3 //	7961546	NM_004447	0.0125551	3.33064	KiCa up vs Ctrl
ERGIC2	NM_016570 // ERGIC2 // ERGIC and golgi 2 // 12p11.22 // 51290 /// ENST00000360150 // ER	7962013	NM_016570	0.0174296	3.02771	KiCa up vs Ctrl
ERH	NM_004450 // ERH // enhancer of rudimentary homolog (Drosophila) // 14q24.1|7q34 // 207	7979864	NM_004450	0.030643	2.37304	KiCa up vs Ctrl
ERI3	NM_024066 // ERI3 // ERI1 exoribonuclease family member 3 // 1p32 // 79033 /// ENST0000	7915567	NM_024066	0.0434342	-2.15069	KiCa down vs Ctrl
ERO1L	NM_014584 // ERO1L // ERO1-like (S. cerevisiae) // 14q22.1 // 30001 /// ENST00000395686	7979179	NM_014584	0.0112465	3.06096	KiCa up vs Ctrl
ESAM	NM_138961 // ESAM // endothelial cell adhesion molecule // 11q24.2 // 90952 /// ENST000	7952436	NM_138961	0.00456861	2.54348	KiCa up vs Ctrl
ESCO1	NM_052911 // ESCO1 // establishment of cohesion 1 homolog 1 (S. cerevisiae) // 18q11.2	8022473	NM_052911	5.99429e-05	2.10289	KiCa up vs Ctrl
ESCO2	NM_001017420 // ESCO2 // establishment of cohesion 1 homolog 2 (S. cerevisiae) // 8p21.	8145570	NM_001017420	0.000168015	2.16005	KiCa up vs Ctrl
ESPN	NM_031475 // ESPN // espin // 1p36.31-p36.11 // 83715 /// ENST00000377828 // ESPN // es	7897288	NM_031475	0.000803419	-3.57372	KiCa down vs Ctrl
ESPNP	NR_026567 // ESPNP // espin pseudogene // 1p36.13 // 284729	7912854	NR_026567	0.00333746	-2.02416	KiCa down vs Ctrl
ESRRB	NM_004452 // ESRRB // estrogen-related receptor beta // 14q24.3 // 2103 /// ENST0000038	7975876	NM_004452	0.00239095	-3.1986	KiCa down vs Ctrl
ETNK2	NM_018208 // ETNK2 // ethanolamine kinase 2 // 1q32.1 // 55224 /// ENST00000367202 // E	7923596	NM_018208	0.021711	-7.29288	KiCa down vs Ctrl
ETS1	NM_001143820 // ETS1 // v-ets erythroblastosis virus E26 oncogene homolog 1 (avian) //	7952601	NM_001143820	0.0348402	3.08351	KiCa up vs Ctrl
EVPL	NM_001988 // EVPL // envoplakin // 17q25 // 2125 /// ENST00000301607 // EVPL // envopla	8018579	NM_001988	0.000368663	-2.13627	KiCa down vs Ctrl
EXOC3L2	NM_138568 // EXOC3L2 // exocyst complex component 3-like 2 // 19q13.32 // 90332 /// ENS	8037513	NM_138568	0.00884896	2.17201	KiCa up vs Ctrl
EXOSC2	NM_014285 // EXOSC2 // exosome component 2 // 9q34 // 23404 /// ENST00000372358 // EXOS	8158714	NM_014285	0.0207603	2.33616	KiCa up vs Ctrl
F11	NM_000128 // F11 // coagulation factor XI // 4q35 // 2160 /// ENST00000264691 // F11 //	8098671	NM_000128	0.0172591	-13.5934	KiCa down vs Ctrl
F2RL1	NM_005242 // F2RL1 // coagulation factor II (thrombin) receptor-like 1 // 5q13 // 2150	8106403	NM_005242	0.0444365	-3.07654	KiCa down vs Ctrl
FABP1	NM_001443 // FABP1 // fatty acid binding protein 1, liver // 2p11 // 2168 /// ENST00000	8053654	NM_001443	0.00498931	-11.6664	KiCa down vs Ctrl
FABP6	NM_001040442 // FABP6 // fatty acid binding protein 6, ileal // 5q33.3-q34 // 2172 ///	8109629	NM_001040442	0.0103875	2.90869	KiCa up vs Ctrl
FADS2	NM_004265 // FADS2 // fatty acid desaturase 2 // 11q12-q13.1 // 9415 /// ENST0000027884	7940565	NM_004265	0.000191005	2.1734	KiCa up vs Ctrl
FAM101B	NM_182705 // FAM101B // family with sequence similarity 101, member B // 17p13 // 35984	8010915	NM_182705	0.0373177	2.66072	KiCa up vs Ctrl
FAM103A1	BC112329 // FAM103A1 // family with sequence similarity 103, member A1 // 15q25.2 // 83	8130765	BC112329	0.0294047	2.22542	KiCa up vs Ctrl
FAM106A	NR_026809 // FAM106A // family with sequence similarity 106, member A // 17p11.2 // 800	8005687	NR_026809	0.0326155	2.61872	KiCa up vs Ctrl
FAM106C	NR_026810 // FAM106C // family with sequence similarity 106, member C pseudogene // 17p	8005231	NR_026810	0.0266801	2.35231	KiCa up vs Ctrl
FAM111B	NM_198947 // FAM111B // family with sequence similarity 111, member B // 11q12.1 // 374	7940147	NM_198947	0.00269262	3.08633	KiCa up vs Ctrl
FAM129A	NM_052966 // FAM129A // family with sequence similarity 129, member A // 1q25 // 116496	7922846	NM_052966	0.0185503	2.07563	KiCa up vs Ctrl
FAM13A	NM_014883 // FAM13A // family with sequence similarity 13, member A // 4q22.1 // 10144	8101728	NM_014883	0.046447	2.33348	KiCa up vs Ctrl
FAM13B	NM_016603 // FAM13B // family with sequence similarity 13, member B // 5q31 // 51306 //	8114326	NM_016603	0.0262837	2.19884	KiCa up vs Ctrl
FAM164A	NM_016010 // FAM164A // family with sequence similarity 164, member A // 8q21.12 // 511	8147019	NM_016010	0.0130727	2.62704	KiCa up vs Ctrl
FAM167A	NM_053279 // FAM167A // family with sequence similarity 167, member A // 8p23-p22 // 83	8149324	NM_053279	0.0141788	-2.34239	KiCa down vs Ctrl
FAM171A1	NM_001010924 // FAM171A1 // family with sequence similarity 171, member A1 // 10p13 //	7932243	NM_001010924	0.0032045	-3.41813	KiCa down vs Ctrl
FAM174A	NM_198507 // FAM174A // family with sequence similarity 174, member A // 5q21.1 // 3457	8107119	NM_198507	0.0205911	2.11412	KiCa up vs Ctrl
FAM190A	NM_001145065 // FAM190A // family with sequence similarity 190, member A // 4q22.1 // 4	8096425	NM_001145065	0.0304279	-4.01181	KiCa down vs Ctrl
FAM198B	NM_001128424 // FAM198B // family with sequence similarity 198, member B // 4q32.1 // 5	8103415	NM_001128424	0.00821821	12.1445	KiCa up vs Ctrl
FAM20A	NM_017565 // FAM20A // family with sequence similarity 20, member A // 17q24.2 // 54757	8017867	NM_017565	0.0458854	-2.98768	KiCa down vs Ctrl
FAM27E3	BC032035 // FAM27E3 // family with sequence similarity 27, member E3 // 9q13 // 1001319	8155514	BC032035	0.0356282	2.42214	KiCa up vs Ctrl
FAM38B	NM_022068 // FAM38B // family with sequence similarity 38, member B // 18p11.22 // 6389	8022283	NM_022068	0.0438101	5.62786	KiCa up vs Ctrl
FAM40B	NM_020704 // FAM40B // family with sequence similarity 40, member B // 7q32.1 // 57464	8136115	NM_020704	0.01535	-2.77339	KiCa down vs Ctrl
FAM47E	NM_001136570 // FAM47E // family with sequence similarity 47, member E // 4q21.1 // 100	8095819	NM_001136570	0.00645631	-2.03689	KiCa down vs Ctrl
FAM49A	NM_030797 // FAM49A // family with sequence similarity 49, member A // 2p24.2 // 81553	8050427	NM_030797	0.016299	4.91734	KiCa up vs Ctrl
FAM53B	NM_014661 // FAM53B // family with sequence similarity 53, member B // 10q26.13 // 9679	7936884	NM_014661	0.0200275	2.29479	KiCa up vs Ctrl
FAM5C	NM_199051 // FAM5C // family with sequence similarity 5, member C // 1q31.1 // 339479 /	7922994	NM_199051	0.00344501	-2.45328	KiCa down vs Ctrl
FAM70B	NM_182614 // FAM70B // family with sequence similarity 70, member B // 13q34 // 348013	7972936	NM_182614	0.0475591	2.25992	KiCa up vs Ctrl
FAM76B	NM_144664 // FAM76B // family with sequence similarity 76, member B // 11q21 // 143684	7951093	NM_144664	0.00359869	2.02538	KiCa up vs Ctrl
FAM89A	NM_198552 // FAM89A // family with sequence similarity 89, member A // 1q42.2 // 375061	7925028	NM_198552	0.0462745	-2.57954	KiCa down vs Ctrl
FANCI	NM_001113378 // FANCI // Fanconi anemia, complementation group I // 15q26.1 // 55215 //	7985829	NM_001113378	0.0148035	2.61891	KiCa up vs Ctrl
FAP	NM_004460 // FAP // fibroblast activation protein, alpha // 2q23 // 2191 /// ENST000001	8056257	NM_004460	0.000127737	3.9454	KiCa up vs Ctrl
FAR2	NM_018099 // FAR2 // fatty acyl CoA reductase 2 // 12p11.22 // 55711 /// ENST0000018237	7954631	NM_018099	0.00181458	4.29228	KiCa up vs Ctrl
FBL	NM_001436 // FBL // fibrillarin // 19q13.1 // 2091 /// ENST00000221801 // FBL // fibril	8036777	NM_001436	0.0378232	2.61834	KiCa up vs Ctrl
FBN1	NM_000138 // FBN1 // fibrillin 1 // 15q21.1 // 2200 /// ENST00000316623 // FBN1 // fibr	7988467	NM_000138	0.0228393	3.28349	KiCa up vs Ctrl
FBP1	NM_000507 // FBP1 // fructose-1,6-bisphosphatase 1 // 9q22.3 // 2203 /// NM_001127628 /	8162502	NM_000507	0.0106027	-5.71842	KiCa down vs Ctrl
FBXO32	NM_058229 // FBXO32 // F-box protein 32 // 8q24.13 // 114907 /// NM_148177 // FBXO32 //	8152703	NM_058229	0.0136712	2.73071	KiCa up vs Ctrl
FCAMR	NM_001170631 // FCAMR // Fc receptor, IgA, IgM, high affinity // 1q32.1 // 83953 /// NM	7923942	NM_001170631	0.0113656	-4.615	KiCa down vs Ctrl
FCGR1A	NM_000566 // FCGR1A // Fc fragment of IgG, high affinity Ia, receptor (CD64) // 1q21.2-	7905060	NM_000566	0.048575	2.33941	KiCa up vs Ctrl
FCGR1B	NM_001017986 // FCGR1B // Fc fragment of IgG, high affinity Ib, receptor (CD64) // 1p11	7919133	NM_001017986	0.0478641	2.33202	KiCa up vs Ctrl
FCGR2A	NM_001136219 // FCGR2A // Fc fragment of IgG, low affinity IIa, receptor (CD32) // 1q23	7906757	NM_001136219	0.0237258	7.49443	KiCa up vs Ctrl
FCGR3A	NM_000569 // FCGR3A // Fc fragment of IgG, low affinity IIIa, receptor (CD16a) // 1q23	7921873	NM_000569	0.0238189	6.00715	KiCa up vs Ctrl
FCRLB	NM_001002901 // FCRLB // Fc receptor-like B // 1q23.3 // 127943 /// ENST00000367948 //	7906797	NM_001002901	0.00858722	-2.03757	KiCa down vs Ctrl
FER1L6	NM_001039112 // FER1L6 // fer-1-like 6 (C. elegans) // --- // 654463 /// ENST0000039901	8148220	NM_001039112	0.0238626	-3.05733	KiCa down vs Ctrl
FGF1	NM_000800 // FGF1 // fibroblast growth factor 1 (acidic) // 5q31 // 2246 /// NM_0011448	8114805	NM_000800	0.00267118	-3.16593	KiCa down vs Ctrl
FGF14	NM_175929 // FGF14 // fibroblast growth factor 14 // 13q34 // 2259 /// NM_004115 // FGF	7972650	NM_175929	0.0435882	2.75985	KiCa up vs Ctrl
FGF3	NM_005247 // FGF3 // fibroblast growth factor 3 (murine mammary tumor virus integration	7950036	NM_005247	0.0462744	-2.07911	KiCa down vs Ctrl
FGFR1	NM_023110 // FGFR1 // fibroblast growth factor receptor 1 // 8p11.2-p11.1 // 2260 /// N	8150318	NM_023110	0.00366453	2.39937	KiCa up vs Ctrl
FGFR4	NM_213647 // FGFR4 // fibroblast growth factor receptor 4 // 5q35.1-qter // 2264 /// NM	8110265	NM_213647	0.0180553	-3.23735	KiCa down vs Ctrl
FHL1	NM_001159702 // FHL1 // four and a half LIM domains 1 // Xq26 // 2273 /// NM_001449 //	8170119	NM_001159702	0.033438	2.61133	KiCa up vs Ctrl
FILIP1	NM_015687 // FILIP1 // filamin A interacting protein 1 // 6q14.1 // 27145 /// ENST00000	8127646	NM_015687	0.0103253	5.01453	KiCa up vs Ctrl
FKBP10	NM_021939 // FKBP10 // FK506 binding protein 10, 65 kDa // 17q21.2 // 60681 /// ENST000	8007154	NM_021939	0.0493233	2.49412	KiCa up vs Ctrl
FKBP1A	NM_000801 // FKBP1A // FK506 binding protein 1A, 12kDa // 20p13 // 2280 /// ENST0000040	8120428	NM_000801	0.0346028	2.46196	KiCa up vs Ctrl
FKTN	NM_001079802 // FKTN // fukutin // 9q31-q33 // 2218 /// NM_006731 // FKTN // fukutin //	8157074	NM_001079802	0.0302031	2.04768	KiCa up vs Ctrl
FLI1	NM_002017 // FLI1 // Friend leukemia virus integration 1 // 11q24.1-q24.3 // 2313 /// N	7945132	NM_002017	0.0262797	2.49504	KiCa up vs Ctrl
FLJ45684	ENST00000358041 // FLJ45684 // FLJ45684 locus // 19p13.3 // 400666 /// AK127589 // FLJ4	8032070	ENST00000358041	0.0399567	-2.16025	KiCa down vs Ctrl
FLJ45983	NR_024256 // FLJ45983 // hypothetical LOC399717 // 10p14 // 399717 /// NR_024255 // FLJ	7932014	NR_024256	0.0326763	-2.07691	KiCa down vs Ctrl
FLRT3	NM_198391 // FLRT3 // fibronectin leucine rich transmembrane protein 3 // 20p11 // 2376	8065071	NM_198391	0.000867877	-4.1315	KiCa down vs Ctrl
FLT1	NM_002019 // FLT1 // fms-related tyrosine kinase 1 (vascular endothelial growth factor/	7970763	NM_002019	0.0425883	3.76491	KiCa up vs Ctrl
FMNL2	NM_052905 // FMNL2 // formin-like 2 // 2q23.3 // 114793 /// ENST00000288670 // FMNL2 //	8045736	NM_052905	0.0115769	2.4725	KiCa up vs Ctrl
FMNL3	NM_175736 // FMNL3 // formin-like 3 // 12q13.12 // 91010 /// NM_198900 // FMNL3 // form	7963092	NM_175736	0.0329019	2.13213	KiCa up vs Ctrl
FN1	NM_212482 // FN1 // fibronectin 1 // 2q34 // 2335 /// NM_212475 // FN1 // fibronectin 1	8058765	NM_212482	0.00298796	4.76193	KiCa up vs Ctrl
FNBP1	NM_015033 // FNBP1 // formin binding protein 1 // 9q34 // 23048 /// ENST00000446176 //	8164607	NM_015033	0.00119409	2.06549	KiCa up vs Ctrl
FNDC1	NM_032532 // FNDC1 // fibronectin type III domain containing 1 // 6q25 // 84624 /// ENS	8123104	NM_032532	0.00633966	2.04379	KiCa up vs Ctrl
FNIP1	NM_133372 // FNIP1 // folliculin interacting protein 1 // 5q23.3 // 96459 /// NM_001008	8113914	NM_133372	0.0097976	2.06361	KiCa up vs Ctrl
FNTB	NM_002028 // FNTB // farnesyltransferase, CAAX box, beta // 14q23-q24 // 2342 /// ENST0	7975121	NM_002028	0.0297827	2.49799	KiCa up vs Ctrl
FOXJ1	NM_001454 // FOXJ1 // forkhead box J1 // 17q22-q25 // 2302 /// ENST00000322957 // FOXJ1	8018646	NM_001454	0.0301608	-2.19352	KiCa down vs Ctrl
FOXM1	NM_202002 // FOXM1 // forkhead box M1 // 12p13 // 2305 /// NM_021953 // FOXM1 // forkhe	7960340	NM_202002	8.08191e-06	2.89359	KiCa up vs Ctrl
FOXN3	NM_001085471 // FOXN3 // forkhead box N3 // 14q31.3 // 1112 /// NM_005197 // FOXN3 // f	7980680	NM_001085471	0.0124589	2.55969	KiCa up vs Ctrl
FOXP2	NM_148898 // FOXP2 // forkhead box P2 // 7q31 // 93986 /// NM_148899 // FOXP2 // forkhe	8135544	NM_148898	0.00249737	3.9656	KiCa up vs Ctrl
FPR3	NM_002030 // FPR3 // formyl peptide receptor 3 // 19q13.3-q13.4 // 2359 /// ENST0000033	8030866	NM_002030	0.015916	6.38655	KiCa up vs Ctrl
FREM2	NM_207361 // FREM2 // FRAS1 related extracellular matrix protein 2 // 13q13.3 // 341640	7968678	NM_207361	0.0426613	-8.17862	KiCa down vs Ctrl
FRMD1	NM_024919 // FRMD1 // FERM domain containing 1 // 6q27 // 79981 /// NM_001122841 // FRM	8130837	NM_024919	0.0159531	-2.06674	KiCa down vs Ctrl
FTCD	NM_006657 // FTCD // formiminotransferase cyclodeaminase // 21q22.3 // 10841 /// NM_206	8070933	NM_006657	0.000906777	-6.7583	KiCa down vs Ctrl
FTSJ3	NM_017647 // FTSJ3 // FtsJ homolog 3 (E. coli) // 17q23.3 // 117246 /// ENST00000427159	8017437	NM_017647	0.0109115	-2.1192	KiCa down vs Ctrl
FUT3	NM_000149 // FUT3 // fucosyltransferase 3 (galactoside 3(4)-L-fucosyltransferase, Lewis	8033054	NM_000149	0.0224446	-4.7135	KiCa down vs Ctrl
FUT6	NM_000150 // FUT6 // fucosyltransferase 6 (alpha (1,3) fucosyltransferase) // 19p13.3 /	8033043	NM_000150	0.00456967	-5.87447	KiCa down vs Ctrl
FXR1	NM_001013439 // FXR1 // fragile X mental retardation, autosomal homolog 1 // 3q28 // 80	8084146	NM_001013439	0.0317647	3.17189	KiCa up vs Ctrl
FXYD2	NM_001127489 // FXYD2 // FXYD domain containing ion transport regulator 2 // 11q23 // 4	7951966	NM_001127489	0.0163294	-2.18186	KiCa down vs Ctrl
FYB	NM_001465 // FYB // FYN binding protein // 5p13.1 // 2533 /// NM_199335 // FYB // FYN b	8105061	NM_001465	0.00165672	2.73177	KiCa up vs Ctrl
G2E3	NM_017769 // G2E3 // G2/M-phase specific E3 ubiquitin ligase // 14q12 // 55632 /// ENST	7973756	NM_017769	0.0211608	2.09161	KiCa up vs Ctrl
G6PC	NM_000151 // G6PC // glucose-6-phosphatase, catalytic subunit // 17q21 // 2538 /// ENST	8007429	NM_000151	0.0362677	-28.9087	KiCa down vs Ctrl
GAB2	NM_080491 // GAB2 // GRB2-associated binding protein 2 // 11q14.1 // 9846 /// NM_012296	7950671	NM_080491	0.00945405	2.40869	KiCa up vs Ctrl
GABRA2	NM_000807 // GABRA2 // gamma-aminobutyric acid (GABA) A receptor, alpha 2 // 4p12 // 25	8100109	NM_000807	0.0060534	-3.82398	KiCa down vs Ctrl
GALNT1	NM_020474 // GALNT1 // UDP-N-acetyl-alpha-D-galactosamine:polypeptide N-acetylgalactosa	8020903	NM_020474	0.027688	2.20029	KiCa up vs Ctrl
GAPT	NM_152687 // GAPT // GRB2-binding adaptor protein, transmembrane // 5q11.2 // 202309 //	8105481	NM_152687	0.0458089	3.07878	KiCa up vs Ctrl
GBP5	NM_052942 // GBP5 // guanylate binding protein 5 // 1p22.2 // 115362 /// NM_001134486 /	7917576	NM_052942	0.0121927	2.21417	KiCa up vs Ctrl
GDA	NM_004293 // GDA // guanine deaminase // 9q21.13 // 9615 /// ENST00000358399 // GDA //	8155802	NM_004293	0.00562319	-8.48136	KiCa down vs Ctrl
GDPD5	NM_030792 // GDPD5 // glycerophosphodiester phosphodiesterase domain containing 5 // 11	7950501	NM_030792	0.0136349	2.13681	KiCa up vs Ctrl
GEM	NM_005261 // GEM // GTP binding protein overexpressed in skeletal muscle // 8q13-q21 //	8151816	NM_005261	0.00592735	2.15828	KiCa up vs Ctrl
GEMIN5	NM_015465 // GEMIN5 // gem (nuclear organelle) associated protein 5 // 5q33.2 // 25929	8115410	NM_015465	0.00386512	2.1768	KiCa up vs Ctrl
GGH	NM_003878 // GGH // gamma-glutamyl hydrolase (conjugase, folylpolygammaglutamyl hydrola	8151032	NM_003878	0.00384056	-10.0192	KiCa down vs Ctrl
GGTA1	NR_003191 // GGTA1 // glycoprotein, alpha-galactosyltransferase 1 pseudogene // 9q33.2-	8163908	NR_003191	0.0372762	3.60951	KiCa up vs Ctrl
GIMAP4	NM_018326 // GIMAP4 // GTPase, IMAP family member 4 // 7q36.1 // 55303 /// ENST00000255	8137244	NM_018326	0.0167124	3.08364	KiCa up vs Ctrl
GINS2	NM_016095 // GINS2 // GINS complex subunit 2 (Psf2 homolog) // 16q24.1 // 51659 /// ENS	8003204	NM_016095	0.000453388	2.39075	KiCa up vs Ctrl
GIPC3	NM_133261 // GIPC3 // GIPC PDZ domain containing family, member 3 // 19p13.3 // 126326	8024676	NM_133261	0.0193768	3.22152	KiCa up vs Ctrl
GIT2	NM_057169 // GIT2 // G protein-coupled receptor kinase interacting ArfGAP 2 // 12q24.1	7966268	NM_057169	0.0237257	4.27185	KiCa up vs Ctrl
GJA1	NM_000165 // GJA1 // gap junction protein, alpha 1, 43kDa // 6q21-q23.2 // 2697 /// ENS	8121749	NM_000165	0.0407956	2.60968	KiCa up vs Ctrl
GJB1	NM_000166 // GJB1 // gap junction protein, beta 1, 32kDa // Xq13.1 // 2705 /// NM_00109	8168274	NM_000166	0.0370439	-2.25627	KiCa down vs Ctrl
GJC1	NM_005497 // GJC1 // gap junction protein, gamma 1, 45kDa // 17q21.31 // 10052 /// NM_0	8016094	NM_005497	0.0317982	3.64972	KiCa up vs Ctrl
GLDC	NM_000170 // GLDC // glycine dehydrogenase (decarboxylating) // 9p22 // 2731 /// ENST00	8160024	NM_000170	0.00269673	-10.1311	KiCa down vs Ctrl
GLIPR2	NM_022343 // GLIPR2 // GLI pathogenesis-related 2 // 9p13-p12 // 152007 /// ENST0000037	8155192	NM_022343	0.000509477	2.24609	KiCa up vs Ctrl
GLT25D1	NM_024656 // GLT25D1 // glycosyltransferase 25 domain containing 1 // 19p13.11 // 79709	8026806	NM_024656	0.0145107	2.35628	KiCa up vs Ctrl
GLTPD2	NM_001014985 // GLTPD2 // glycolipid transfer protein domain containing 2 // 17p13.2 //	8003948	NM_001014985	5.90233e-05	-2.68064	KiCa down vs Ctrl
GNG10	NM_001017998 // GNG10 // guanine nucleotide binding protein (G protein), gamma 10 // 9q	7946559	NM_001017998	0.0252133	3.97724	KiCa up vs Ctrl
GNG11	NM_004126 // GNG11 // guanine nucleotide binding protein (G protein), gamma 11 // 7q21	8134257	NM_004126	0.00131402	5.41232	KiCa up vs Ctrl
GOLGA5	NM_005113 // GOLGA5 // golgin A5 // 14q32.12-q32.13 // 9950 /// ENST00000163416 // GOLG	7976307	NM_005113	0.0235191	2.23167	KiCa up vs Ctrl
GP2	NM_001007240 // GP2 // glycoprotein 2 (zymogen granule membrane) // 16p12 // 2813 /// N	7999920	NM_001007240	0.0222924	-4.1923	KiCa down vs Ctrl
GPBP1	NM_022913 // GPBP1 // GC-rich promoter binding protein 1 // 5q11.2 // 65056 /// NM_0011	8105463	NM_022913	0.0228986	2.54419	KiCa up vs Ctrl
GPC5	NM_004466 // GPC5 // glypican 5 // 13q32 // 2262 /// ENST00000377067 // GPC5 // glypica	7969596	NM_004466	0.0425553	-2.00507	KiCa down vs Ctrl
GPD1	NM_005276 // GPD1 // glycerol-3-phosphate dehydrogenase 1 (soluble) // 12q12-q13 // 281	7955348	NM_005276	0.00909559	-10.2188	KiCa down vs Ctrl
GPM6B	NM_001001995 // GPM6B // glycoprotein M6B // Xp22.2 // 2824 /// NM_001001996 // GPM6B /	8171359	NM_001001995	0.0211436	-2.43461	KiCa down vs Ctrl
GPNMB	NM_001005340 // GPNMB // glycoprotein (transmembrane) nmb // 7p15 // 10457 /// NM_00251	8131844	NM_001005340	0.0485822	3.85522	KiCa up vs Ctrl
GPR113	NM_001145168 // GPR113 // G protein-coupled receptor 113 // 2p23.3 // 165082 /// NM_001	8050924	NM_001145168	0.0437166	-2.0133	KiCa down vs Ctrl
GPR124	NM_032777 // GPR124 // G protein-coupled receptor 124 // 8p11.23 // 25960 /// ENST00000	8145865	NM_032777	0.0311101	3.05222	KiCa up vs Ctrl
GPR183	NM_004951 // GPR183 // G protein-coupled receptor 183 // 13q32.3 // 1880 /// ENST000003	7972557	NM_004951	0.00447523	3.67887	KiCa up vs Ctrl
GPR21	NM_005294 // GPR21 // G protein-coupled receptor 21 // 9q33 // 2844 /// ENST00000412269	8157727	NM_005294	0.0479774	2.70687	KiCa up vs Ctrl
GPR4	NM_005282 // GPR4 // G protein-coupled receptor 4 // 19q13.3 // 2828 /// ENST0000032304	8037614	NM_005282	0.0182754	3.71825	KiCa up vs Ctrl
GPR65	NM_003608 // GPR65 // G protein-coupled receptor 65 // 14q31-q32.1 // 8477 /// ENST0000	7976080	NM_003608	0.0459194	3.53623	KiCa up vs Ctrl
GPR77	NM_018485 // GPR77 // G protein-coupled receptor 77 // 19q13.33 // 27202 /// ENST000002	8029914	NM_018485	0.0132674	2.78008	KiCa up vs Ctrl
GPRIN3	NM_198281 // GPRIN3 // GPRIN family member 3 // 4q22.1 // 285513 /// ENST00000333209 //	8101757	NM_198281	0.00341734	3.29783	KiCa up vs Ctrl
GPSM2	NM_013296 // GPSM2 // G-protein signaling modulator 2 (AGS3-like, C. elegans) // 1p13.3	7903565	NM_013296	0.0314586	7.22184	KiCa up vs Ctrl
GPT	NM_005309 // GPT // glutamic-pyruvate transaminase (alanine aminotransferase) // 8q24.3	8148902	NM_005309	0.00202546	-2.61744	KiCa down vs Ctrl
GPX3	NM_002084 // GPX3 // glutathione peroxidase 3 (plasma) // 5q23 // 2878 /// ENST00000388	8109333	NM_002084	0.00236981	-3.71269	KiCa down vs Ctrl
GRAP	NM_006613 // GRAP // GRB2-related adaptor protein // 17p11.2 // 10750 /// ENST000002841	8013319	NM_006613	0.0118937	2.24862	KiCa up vs Ctrl
GRTP1	NM_024719 // GRTP1 // growth hormone regulated TBC protein 1 // 13q34 // 79774 /// ENST	7972890	NM_024719	0.0338888	-2.41823	KiCa down vs Ctrl
GSTA3	NM_000847 // GSTA3 // glutathione S-transferase alpha 3 // 6p12.1 // 2940 /// ENST00000	8127087	NM_000847	0.0286704	-3.37359	KiCa down vs Ctrl
GSTM3	NM_000849 // GSTM3 // glutathione S-transferase mu 3 (brain) // 1p13.3 // 2947 /// NR_0	7918379	NM_000849	0.00244644	-5.67143	KiCa down vs Ctrl
GUCY1A2	NM_000855 // GUCY1A2 // guanylate cyclase 1, soluble, alpha 2 // 11q21-q22 // 2977 ///	7951437	NM_000855	0.0409879	2.25023	KiCa up vs Ctrl
GXYLT2	NM_001080393 // GXYLT2 // glucoside xylosyltransferase 2 // 3p13 // 727936 /// BC127733	8080964	NM_001080393	0.00119333	5.55663	KiCa up vs Ctrl
GYG2	NM_001079855 // GYG2 // glycogenin 2 // Xp22.3 // 8908 /// NM_003918 // GYG2 // glycoge	8165817	NM_001079855	0.00268718	-2.74947	KiCa down vs Ctrl
H2AFZ	NM_002106 // H2AFZ // H2A histone family, member Z // 4q24 // 3015 /// ENST00000296417	8101945	NM_002106	0.0198201	2.04901	KiCa up vs Ctrl
HADH	NM_005327 // HADH // hydroxyacyl-CoA dehydrogenase // 4q22-q26 // 3033 /// ENST00000309	8096753	NM_005327	0.0376192	-2.23303	KiCa down vs Ctrl
HAO2	NM_001005783 // HAO2 // hydroxyacid oxidase 2 (long chain) // 1p13.3-p13.1 // 51179 ///	7904396	NM_001005783	0.0324211	-16.3738	KiCa down vs Ctrl
HAPLN4	NM_023002 // HAPLN4 // hyaluronan and proteoglycan link protein 4 // 19p13.1 // 404037	8035646	NM_023002	0.0301864	-2.71043	KiCa down vs Ctrl
HAUS1	NR_026978 // HAUS1 // HAUS augmin-like complex, subunit 1 // 18q21.1 // 115106 /// NM_1	8021101	NR_026978	0.0256941	5.04382	KiCa up vs Ctrl
HAUS6	NM_017645 // HAUS6 // HAUS augmin-like complex, subunit 6 // 9p22.1 // 54801 /// ENST00	8132843	NM_017645	0.0155	4.00677	KiCa up vs Ctrl
HBXIP	NM_006402 // HBXIP // hepatitis B virus x interacting protein // 1p13.3 // 10542 /// EN	7918437	NM_006402	0.0115317	-2.85459	KiCa down vs Ctrl
HCP5	NM_006674 // HCP5 // HLA complex P5 // 6p21.3 // 10866 /// L06175 // HCP5 // HLA comple	8118111	NM_006674	0.0230696	2.20872	KiCa up vs Ctrl
HDGFRP3	NM_016073 // HDGFRP3 // hepatoma-derived growth factor, related protein 3 // 15q25.2 //	7991070	NM_016073	0.0211829	2.25366	KiCa up vs Ctrl
HECW1	NM_015052 // HECW1 // HECT, C2 and WW domain containing E3 ubiquitin protein ligase 1 /	8132465	NM_015052	0.0302221	-4.31251	KiCa down vs Ctrl
HEG1	NM_020733 // HEG1 // HEG homolog 1 (zebrafish) // 3q21.2 // 57493 /// ENST00000311127 /	8090193	NM_020733	0.0280959	2.71403	KiCa up vs Ctrl
HERC1	NM_003922 // HERC1 // hect (homologous to the E6-AP (UBE3A) carboxyl terminus) domain a	7989516	NM_003922	0.0083769	2.10261	KiCa up vs Ctrl
HEY1	NM_012258 // HEY1 // hairy/enhancer-of-split related with YRPW motif 1 // 8q21 // 23462	8151457	NM_012258	0.00201942	3.00902	KiCa up vs Ctrl
HIBCH	NM_014362 // HIBCH // 3-hydroxyisobutyryl-CoA hydrolase // 2q32.2 // 26275 /// NM_19804	8057719	NM_014362	0.0080258	-2.32863	KiCa down vs Ctrl
HIST1H2AI	NM_003509 // HIST1H2AI // histone cluster 1, H2ai // 6p22-p21.3 // 8329 /// NM_003536 /	8117583	NM_003509	0.000326663	2.24812	KiCa up vs Ctrl
HIST1H2BK	NM_080593 // HIST1H2BK // histone cluster 1, H2bk // 6p21.33 // 85236 /// ENST000003968	8124492	NM_080593	0.00133211	3.69321	KiCa up vs Ctrl
HIST1H3E	NM_003532 // HIST1H3E // histone cluster 1, H3e // 6p21.3 // 8353 /// CR542014 // HIST1	8117415	NM_003532	0.0203123	2.48519	KiCa up vs Ctrl
HIST1H3G	NM_003534 // HIST1H3G // histone cluster 1, H3g // 6p21.3 // 8355	8124440	NM_003534	0.0392026	2.04708	KiCa up vs Ctrl
HIST1H3H	NM_003536 // HIST1H3H // histone cluster 1, H3h // 6p22-p21.3 // 8357 /// BC096128 // H	8117589	NM_003536	0.00587204	2.9051	KiCa up vs Ctrl
HIST1H3I	NM_003533 // HIST1H3I // histone cluster 1, H3i // 6p22-p21.3 // 8354 /// BC066884 // H	8124531	NM_003533	0.0259162	3.40826	KiCa up vs Ctrl
HIST1H4F	NM_003540 // HIST1H4F // histone cluster 1, H4f // 6p21.3 // 8361 /// BC093763 // HIST1	8117422	NM_003540	0.0350831	2.07176	KiCa up vs Ctrl
HIST2H2AC	NM_003517 // HIST2H2AC // histone cluster 2, H2ac // 1q21-q23 // 8338 /// ENST000003313	7905088	NM_003517	0.00636965	-2.60746	KiCa down vs Ctrl
HLA-DQA2	NM_020056 // HLA-DQA2 // major histocompatibility complex, class II, DQ alpha 2 // 6p21	8118564	NM_020056	0.0334593	2.48165	KiCa up vs Ctrl
HLA-DQB1	AK296613 // HLA-DQB1 // major histocompatibility complex, class II, DQ beta 1 // 6p21.3	8178826	AK296613	0.0267157	3.95833	KiCa up vs Ctrl
HLA-DQB2	NR_003937 // HLA-DQB2 // major histocompatibility complex, class II, DQ beta 2 // 6p21	8180029	NR_003937	0.0207224	2.24696	KiCa up vs Ctrl
HMG20A	NM_018200 // HMG20A // high-mobility group 20A // 15q24 // 10363 /// ENST00000381714 //	7985119	NM_018200	0.00877842	2.42115	KiCa up vs Ctrl
HMGCL	NM_000191 // HMGCL // 3-hydroxymethyl-3-methylglutaryl-CoA lyase // 1p36.1-p35 // 3155	7913682	NM_000191	0.00785234	-2.96329	KiCa down vs Ctrl
HNF1B	NM_000458 // HNF1B // HNF1 homeobox B // 17cen-q21.3 // 6928 /// NM_001165923 // HNF1B	8014591	NM_000458	0.0227483	-2.75432	KiCa down vs Ctrl
HOXA7	NM_006896 // HOXA7 // homeobox A7 // 7p15-p14 // 3204 /// ENST00000396347 // HOXA7 // h	8138745	NM_006896	0.0493403	-2.14831	KiCa down vs Ctrl
HPD	NM_002150 // HPD // 4-hydroxyphenylpyruvate dioxygenase // 12q24-qter // 3242 /// NM_00	7967212	NM_002150	0.0116568	-17.9434	KiCa down vs Ctrl
HPS3	NM_032383 // HPS3 // Hermansky-Pudlak syndrome 3 // 3q24 // 84343 /// ENST00000296051 /	8083282	NM_032383	0.0358531	3.01371	KiCa up vs Ctrl
HRG	NM_000412 // HRG // histidine-rich glycoprotein // 3q27 // 3273 /// ENST00000232003 //	8084668	NM_000412	0.0241892	-14.1309	KiCa down vs Ctrl
HS3ST6	NM_001009606 // HS3ST6 // heparan sulfate (glucosamine) 3-O-sulfotransferase 6 // 16p13	7998634	NM_001009606	0.0296748	-2.13146	KiCa down vs Ctrl
HS6ST2	NM_001077188 // HS6ST2 // heparan sulfate 6-O-sulfotransferase 2 // Xq26.2 // 90161 ///	8175195	NM_001077188	0.00147883	-4.20846	KiCa down vs Ctrl
HSD17B10	NM_004493 // HSD17B10 // hydroxysteroid (17-beta) dehydrogenase 10 // Xp11.2 // 3028 //	8172905	NM_004493	0.0191937	-2.67985	KiCa down vs Ctrl
HSD17B14	NM_016246 // HSD17B14 // hydroxysteroid (17-beta) dehydrogenase 14 // 19q13.33 // 51171	8038213	NM_016246	0.0192182	-3.05926	KiCa down vs Ctrl
HSPA12A	NM_025015 // HSPA12A // heat shock 70kDa protein 12A // 10q26.12 // 259217 /// ENST0000	7936516	NM_025015	0.0483931	-2.82891	KiCa down vs Ctrl
HSPG2	NM_005529 // HSPG2 // heparan sulfate proteoglycan 2 // 1p36.1-p34 // 3339 /// NM_00101	7913450	NM_005529	0.0196619	2.85567	KiCa up vs Ctrl
HUS1	NM_004507 // HUS1 // HUS1 checkpoint homolog (S. pombe) // 7p13-p12 // 3364 /// ENST000	8139592	NM_004507	0.0132175	2.0573	KiCa up vs Ctrl
ICAM2	NM_001099786 // ICAM2 // intercellular adhesion molecule 2 // 17q23-q25 // 3384 /// NM_	8017547	NM_001099786	0.030223	2.73427	KiCa up vs Ctrl
IDO1	NM_002164 // IDO1 // indoleamine 2,3-dioxygenase 1 // 8p12-p11 // 3620 /// ENST00000253	8146092	NM_002164	0.000883553	2.56758	KiCa up vs Ctrl
IFI16	NM_005531 // IFI16 // interferon, gamma-inducible protein 16 // 1q22 // 3428 /// ENST00	7906400	NM_005531	0.0402568	4.31093	KiCa up vs Ctrl
IFI44	NM_006417 // IFI44 // interferon-induced protein 44 // 1p31.1 // 10561 /// ENST00000370	7902553	NM_006417	0.0109774	2.81699	KiCa up vs Ctrl
IFI44L	NM_006820 // IFI44L // interferon-induced protein 44-like // 1p31.1 // 10964 /// ENST00	7902541	NM_006820	0.0431547	4.10484	KiCa up vs Ctrl
IFIH1	NM_022168 // IFIH1 // interferon induced with helicase C domain 1 // 2q24 // 64135 ///	8056285	NM_022168	0.0127127	2.72889	KiCa up vs Ctrl
IGF1	NM_001111283 // IGF1 // insulin-like growth factor 1 (somatomedin C) // 12q22-q23 // 34	7965873	NM_001111283	0.0281717	6.89465	KiCa up vs Ctrl
IGFBP2	NM_000597 // IGFBP2 // insulin-like growth factor binding protein 2, 36kDa // 2q33-q34	8048205	NM_000597	0.00985026	-2.49122	KiCa down vs Ctrl
IGSF11	NM_001015887 // IGSF11 // immunoglobulin superfamily, member 11 // 3q13.32 // 152404 //	8089729	NM_001015887	0.0323999	-2.70813	KiCa down vs Ctrl
IGSF6	NM_005849 // IGSF6 // immunoglobulin superfamily, member 6 // 16p12-p13 // 10261 /// EN	8000184	NM_005849	0.00886677	5.00289	KiCa up vs Ctrl
IKBIP	NM_153687 // IKBIP // IKBKB interacting protein // 12q23.1 // 121457 /// NM_201612 // I	7965681	NM_153687	0.000468115	3.20103	KiCa up vs Ctrl
IL10RA	NM_001558 // IL10RA // interleukin 10 receptor, alpha // 11q23 // 3587 /// NR_026691 //	7944152	NM_001558	0.0387134	2.81637	KiCa up vs Ctrl
IL17RB	NM_018725 // IL17RB // interleukin 17 receptor B // 3p21.1 // 55540 /// ENST00000288167	8080562	NM_018725	0.0202904	-18.3681	KiCa down vs Ctrl
IL18	NM_001562 // IL18 // interleukin 18 (interferon-gamma-inducing factor) // 11q22.2-q22.3	7951686	NM_001562	0.00222312	4.27475	KiCa up vs Ctrl
IL2RA	NM_000417 // IL2RA // interleukin 2 receptor, alpha // 10p15-p14 // 3559 /// ENST000003	7931914	NM_000417	0.00921984	2.08187	KiCa up vs Ctrl
IL2RB	NM_000878 // IL2RB // interleukin 2 receptor, beta // 22q13|22q13.1 // 3560 /// ENST000	8075886	NM_000878	0.0011951	2.74866	KiCa up vs Ctrl
IL3RA	NM_002183 // IL3RA // interleukin 3 receptor, alpha (low affinity) // Xp22.3 or Yp11.3	8165752	NM_002183	0.0413017	2.07438	KiCa up vs Ctrl
ILDR2	NM_199351 // ILDR2 // immunoglobulin-like domain containing receptor 2 // 1q24.1 // 387	7922018	NM_199351	0.0196491	-3.34702	KiCa down vs Ctrl
ING3	NM_019071 // ING3 // inhibitor of growth family, member 3 // 7q31 // 54556 /// NM_19826	8135718	NM_019071	0.00121469	2.18387	KiCa up vs Ctrl
INHBA	NM_002192 // INHBA // inhibin, beta A // 7p15-p13 // 3624 /// ENST00000242208 // INHBA	8139207	NM_002192	0.00388738	4.13171	KiCa up vs Ctrl
INHBB	NM_002193 // INHBB // inhibin, beta B // 2cen-q13 // 3625 /// ENST00000295228 // INHBB	8044927	NM_002193	0.0167588	2.09485	KiCa up vs Ctrl
INPP4B	NM_003866 // INPP4B // inositol polyphosphate-4-phosphatase, type II, 105kDa // 4q31.21	8102950	NM_003866	0.0172204	5.81517	KiCa up vs Ctrl
INSM2	NM_032594 // INSM2 // insulinoma-associated 2 // 14q13.2 // 84684 /// ENST00000307169 /	7973943	NM_032594	0.0255404	-2.00203	KiCa down vs Ctrl
IQCB1	NM_001023570 // IQCB1 // IQ motif containing B1 // 3q13.33|3q21.1 // 9657 /// NM_001023	8089954	NM_001023570	0.0104362	2.41186	KiCa up vs Ctrl
IQGAP1	NM_003870 // IQGAP1 // IQ motif containing GTPase activating protein 1 // 15q26.1 // 88	7986010	NM_003870	0.00533256	2.40264	KiCa up vs Ctrl
IRAK4	NM_001114182 // IRAK4 // interleukin-1 receptor-associated kinase 4 // 12q12 // 51135 /	7954969	NM_001114182	0.00641069	2.87955	KiCa up vs Ctrl
IRF2BP1	NM_015649 // IRF2BP1 // interferon regulatory factor 2 binding protein 1 // 19q13.32 //	8037723	NM_015649	0.0471867	-2.30589	KiCa down vs Ctrl
IRS2	NM_003749 // IRS2 // insulin receptor substrate 2 // 13q34 // 8660 /// ENST00000375856	7972745	NM_003749	0.0417828	2.24126	KiCa up vs Ctrl
IRX1	NM_024337 // IRX1 // iroquois homeobox 1 // 5p15.3 // 79192 /// ENST00000302006 // IRX1	8104314	NM_024337	0.00062825	-2.35655	KiCa down vs Ctrl
IRX2	NM_033267 // IRX2 // iroquois homeobox 2 // 5p15.33 // 153572 /// NM_001134222 // IRX2	8110872	NM_033267	0.0086005	-3.18382	KiCa down vs Ctrl
ITGA4	NM_000885 // ITGA4 // integrin, alpha 4 (antigen CD49D, alpha 4 subunit of VLA-4 recept	8046695	NM_000885	0.0432917	3.18229	KiCa up vs Ctrl
ITGA5	NM_002205 // ITGA5 // integrin, alpha 5 (fibronectin receptor, alpha polypeptide) // 12	7963786	NM_002205	0.0407209	3.83717	KiCa up vs Ctrl
ITGA6	NM_000210 // ITGA6 // integrin, alpha 6 // 2q31.1 // 3655 /// NM_001079818 // ITGA6 //	8046380	NM_000210	8.51358e-05	2.82412	KiCa up vs Ctrl
ITGA9	NM_002207 // ITGA9 // integrin, alpha 9 // 3p21.3 // 3680 /// ENST00000264741 // ITGA9	8078619	NM_002207	0.0189711	2.40213	KiCa up vs Ctrl
ITGAM	NM_001145808 // ITGAM // integrin, alpha M (complement component 3 receptor 3 subunit)	7995096	NM_001145808	0.0319021	2.06429	KiCa up vs Ctrl
ITGAX	NM_000887 // ITGAX // integrin, alpha X (complement component 3 receptor 4 subunit) //	7995128	NM_000887	0.00260298	3.71995	KiCa up vs Ctrl
ITM2A	NM_004867 // ITM2A // integral membrane protein 2A // Xq13.3-Xq21.2 // 9452 /// NM_0011	8173755	NM_004867	0.0309858	2.06254	KiCa up vs Ctrl
ITPRIPL2	NM_001034841 // ITPRIPL2 // inositol 1,4,5-triphosphate receptor interacting protein-li	7993622	NM_001034841	0.0370589	2.33299	KiCa up vs Ctrl
JAG2	NM_002226 // JAG2 // jagged 2 // 14q32 // 3714 /// NM_145159 // JAG2 // jagged 2 // 14q	7981538	NM_002226	0.0131849	2.31674	KiCa up vs Ctrl
JAK2	NM_004972 // JAK2 // Janus kinase 2 // 9p24 // 3717 /// ENST00000381652 // JAK2 // Janu	8154178	NM_004972	0.0362774	2.13403	KiCa up vs Ctrl
JAM2	NM_021219 // JAM2 // junctional adhesion molecule 2 // 21q21.2 // 58494 /// ENST0000040	8068024	NM_021219	0.0372265	3.13025	KiCa up vs Ctrl
JAM3	NM_032801 // JAM3 // junctional adhesion molecule 3 // 11q25 // 83700 /// ENST000002991	7945262	NM_032801	0.0387892	3.72484	KiCa up vs Ctrl
JAZF1	NM_175061 // JAZF1 // JAZF zinc finger 1 // 7p15.2-p15.1 // 221895 /// ENST00000283928	8138789	NM_175061	0.00688709	2.12559	KiCa up vs Ctrl
JOSD1	NM_014876 // JOSD1 // Josephin domain containing 1 // 22q13.1 // 9929 /// ENST000002160	8076128	NM_014876	0.0363563	2.49673	KiCa up vs Ctrl
JUNB	NM_002229 // JUNB // jun B proto-oncogene // 19p13.2 // 3726 /// ENST00000302754 // JUN	8026047	NM_002229	0.0162962	2.50394	KiCa up vs Ctrl
KAL1	NM_000216 // KAL1 // Kallmann syndrome 1 sequence // Xp22.32 // 3730 /// ENST0000026264	8171248	NM_000216	0.000991916	4.43045	KiCa up vs Ctrl
KCNC3	NM_004977 // KCNC3 // potassium voltage-gated channel, Shaw-related subfamily, member 3	8038540	NM_004977	0.0309769	-2.0021	KiCa down vs Ctrl
KCNE4	NM_080671 // KCNE4 // potassium voltage-gated channel, Isk-related family, member 4 //	8048749	NM_080671	0.0461654	4.10424	KiCa up vs Ctrl
KCNH6	NM_030779 // KCNH6 // potassium voltage-gated channel, subfamily H (eag-related), membe	8009145	NM_030779	0.016628	-4.41328	KiCa down vs Ctrl
KCNJ1	NM_153767 // KCNJ1 // potassium inwardly-rectifying channel, subfamily J, member 1 // 1	7952617	NM_153767	4.93338e-05	-24.6069	KiCa down vs Ctrl
KCNJ10	NM_002241 // KCNJ10 // potassium inwardly-rectifying channel, subfamily J, member 10 //	7921533	NM_002241	0.00716625	-6.07332	KiCa down vs Ctrl
KCNK5	NM_003740 // KCNK5 // potassium channel, subfamily K, member 5 // 6p21 // 8645 /// ENST	8126153	NM_003740	0.0180746	-5.90585	KiCa down vs Ctrl
KCTD13	NM_178863 // KCTD13 // potassium channel tetramerisation domain containing 13 // 16p11.	8000738	NM_178863	0.0228261	2.37486	KiCa up vs Ctrl
KDM3A	NM_018433 // KDM3A // lysine (K)-specific demethylase 3A // 2p11.2 // 55818 /// NM_0011	8043283	NM_018433	0.0298577	2.09138	KiCa up vs Ctrl
KGFLP2	NR_003670 // KGFLP2 // keratinocyte growth factor-like protein 2 // 9p12 // 654466 ///	8161478	NR_003670	0.0285367	2.34953	KiCa up vs Ctrl
KHK	NM_000221 // KHK // ketohexokinase (fructokinase) // 2p23.3 // 3795 /// NM_006488 // KH	8040802	NM_000221	0.0494915	-6.89062	KiCa down vs Ctrl
KIAA0040	NM_014656 // KIAA0040 // KIAA0040 // 1q24-q25 // 9674 /// NM_001162893 // KIAA0040 // K	7922474	NM_014656	0.0164145	3.08312	KiCa up vs Ctrl
KIAA0125	NR_026800 // KIAA0125 // KIAA0125 // 14q32.33 // 9834 /// BC030286 // FAM30A // family	7977440	NR_026800	0.012342	-2.07856	KiCa down vs Ctrl
KIAA0895L	NM_001040715 // KIAA0895L // KIAA0895-like // 16q22.1 // 653319 /// ENST00000290881 //	8001946	NM_001040715	0.00678293	2.21114	KiCa up vs Ctrl
KIAA0922	NM_001131007 // KIAA0922 // KIAA0922 // 4q31.3 // 23240 /// NM_015196 // KIAA0922 // KI	8097867	NM_001131007	0.00086685	4.11933	KiCa up vs Ctrl
KIAA1143	NM_020696 // KIAA1143 // KIAA1143 // 3p21.31 // 57456 /// ENST00000296121 // KIAA1143 /	7978542	NM_020696	0.0227697	2.10682	KiCa up vs Ctrl
KIAA1328	NM_020776 // KIAA1328 // KIAA1328 // 18q12.2 // 57536 /// ENST00000280020 // KIAA1328 /	8021001	NM_020776	0.0283351	2.02001	KiCa up vs Ctrl
KIAA1370	NM_019600 // KIAA1370 // KIAA1370 // 15q21.2-q21.3 // 56204 /// ENST00000261844 // KIAA	7988970	NM_019600	0.00505311	2.20817	KiCa up vs Ctrl
KIAA1432	NM_020829 // KIAA1432 // KIAA1432 // 9p24.1 // 57589 /// NM_001135920 // KIAA1432 // KI	8154254	NM_020829	0.000745187	2.32462	KiCa up vs Ctrl
KIAA1462	NM_020848 // KIAA1462 // KIAA1462 // 10p11.23 // 57608 /// ENST00000375377 // KIAA1462	7932826	NM_020848	0.00167789	2.15502	KiCa up vs Ctrl
KIAA1524	NM_020890 // KIAA1524 // KIAA1524 // 3q13.13 // 57650 /// ENST00000295746 // KIAA1524 /	8089372	NM_020890	0.00662506	2.33349	KiCa up vs Ctrl
KIAA1731	NM_033395 // KIAA1731 // KIAA1731 // 11q21 // 85459 /// ENST00000325212 // KIAA1731 //	7943126	NM_033395	0.0192581	2.07641	KiCa up vs Ctrl
KIF11	NM_004523 // KIF11 // kinesin family member 11 // 10q24.1 // 3832 /// ENST00000260731 /	7929258	NM_004523	0.0189518	2.01321	KiCa up vs Ctrl
KIF18A	NM_031217 // KIF18A // kinesin family member 18A // 11p14.1 // 81930 /// ENST0000026318	7947248	NM_031217	0.0115378	2.00205	KiCa up vs Ctrl
KIF1C	NM_006612 // KIF1C // kinesin family member 1C // 17p13.2 // 10749 /// ENST00000320785	8004057	NM_006612	0.00514034	-2.21645	KiCa down vs Ctrl
KIF20A	NM_005733 // KIF20A // kinesin family member 20A // 5q31 // 10112 /// NM_004661 // CDC2	8108301	NM_005733	0.000871788	2.58014	KiCa up vs Ctrl
KLF3	NM_016531 // KLF3 // Kruppel-like factor 3 (basic) // 4p14 // 51274 /// NR_026804 // FL	8094599	NM_016531	0.00984579	2.2035	KiCa up vs Ctrl
KLF7	NM_003709 // KLF7 // Kruppel-like factor 7 (ubiquitous) // 2q32 // 8609 /// ENST0000030	8058477	NM_003709	0.0457387	2.92305	KiCa up vs Ctrl
KLHDC7A	NM_152375 // KLHDC7A // kelch domain containing 7A // 1p36.13 // 127707 /// ENST0000040	7898533	NM_152375	0.0187566	-2.61391	KiCa down vs Ctrl
KLHL13	NM_033495 // KLHL13 // kelch-like 13 (Drosophila) // Xq23-q24 // 90293 /// NM_001168300	8174654	NM_033495	0.0132476	-2.8414	KiCa down vs Ctrl
KLHL14	NM_020805 // KLHL14 // kelch-like 14 (Drosophila) // 18q12.1 // 57565 /// ENST000003593	8022817	NM_020805	0.00498916	-3.13818	KiCa down vs Ctrl
KLK7	NM_139277 // KLK7 // kallikrein-related peptidase 7 // 19q13.41 // 5650 /// NM_005046 /	8038695	NM_139277	0.00282362	-2.87978	KiCa down vs Ctrl
KLK9	NM_012315 // KLK9 // kallikrein-related peptidase 9 // 19q13.41 // 284366 /// ENST00000	8038716	NM_012315	0.0281154	-2.43491	KiCa down vs Ctrl
KLRD1	NM_002262 // KLRD1 // killer cell lectin-like receptor subfamily D, member 1 // 12p13 /	7953949	NM_002262	0.00225534	2.05402	KiCa up vs Ctrl
KLRK1	NM_007360 // KLRK1 // killer cell lectin-like receptor subfamily K, member 1 // 12p13.2	7961151	NM_007360	0.024745	2.94258	KiCa up vs Ctrl
KNG1	NM_000893 // KNG1 // kininogen 1 // 3q27 // 3827 /// NM_001102416 // KNG1 // kininogen	8084679	NM_000893	0.00316824	-56.3974	KiCa down vs Ctrl
KNTC1	NM_014708 // KNTC1 // kinetochore associated 1 // 12q24.31 // 9735 /// ENST00000333479	7959408	NM_014708	0.00189672	2.59424	KiCa up vs Ctrl
KRR1	NM_007043 // KRR1 // KRR1, small subunit (SSU) processome component, homolog (yeast) //	7965022	NM_007043	0.0334249	2.08511	KiCa up vs Ctrl
L1CAM	NM_000425 // L1CAM // L1 cell adhesion molecule // Xq28 // 3897 /// NM_024003 // L1CAM	8175871	NM_000425	0.00113848	-6.41405	KiCa down vs Ctrl
LAD1	NM_005558 // LAD1 // ladinin 1 // 1q25.1-q32.3 // 3898 /// ENST00000391967 // LAD1 // l	7923347	NM_005558	0.000753263	-5.90427	KiCa down vs Ctrl
LAMA3	NM_198129 // LAMA3 // laminin, alpha 3 // 18q11.2 // 3909 /// NM_001127717 // LAMA3 //	8020551	NM_198129	0.00172843	2.15691	KiCa up vs Ctrl
LAMA4	NM_001105206 // LAMA4 // laminin, alpha 4 // 6q21 // 3910 /// NM_002290 // LAMA4 // lam	8128991	NM_001105206	0.00656115	6.84894	KiCa up vs Ctrl
LAMC1	NM_002293 // LAMC1 // laminin, gamma 1 (formerly LAMB2) // 1q31 // 3915 /// ENST0000025	7908041	NM_002293	0.0359173	2.258	KiCa up vs Ctrl
LCP2	NM_005565 // LCP2 // lymphocyte cytosolic protein 2 (SH2 domain containing leukocyte pr	8115734	NM_005565	0.022492	3.82607	KiCa up vs Ctrl
LEF1	NM_016269 // LEF1 // lymphoid enhancer-binding factor 1 // 4q23-q25 // 51176 /// NM_001	8102232	NM_016269	0.00497341	3.99914	KiCa up vs Ctrl
LEMD3	NM_014319 // LEMD3 // LEM domain containing 3 // 12q14 // 23592 /// NM_001167614 // LEM	7956842	NM_014319	0.0065996	2.31817	KiCa up vs Ctrl
LETM2	NM_144652 // LETM2 // leucine zipper-EF-hand containing transmembrane protein 2 // 8p11	8145942	NM_144652	0.045493	2.08443	KiCa up vs Ctrl
LGALS9	NM_009587 // LGALS9 // lectin, galactoside-binding, soluble, 9 // 17q11.2 // 3965 /// N	8005809	NM_009587	0.0241067	2.34661	KiCa up vs Ctrl
LHFP	NM_005780 // LHFP // lipoma HMGIC fusion partner // 13q12 // 10186 /// AF098807 // LHFP	7971150	NM_005780	0.0470873	5.74072	KiCa up vs Ctrl
LHFPL2	NM_005779 // LHFPL2 // lipoma HMGIC fusion partner-like 2 // 5q14.1 // 10184 /// AY3099	8112803	NM_005779	0.0160305	2.43743	KiCa up vs Ctrl
LHPP	NM_022126 // LHPP // phospholysine phosphohistidine inorganic pyrophosphate phosphatase	7931204	NM_022126	0.000174665	-2.96101	KiCa down vs Ctrl
LHX1	NM_005568 // LHX1 // LIM homeobox 1 // 17q12 // 3975 /// ENST00000254457 // LHX1 // LIM	8006681	NM_005568	0.00066047	-5.27914	KiCa down vs Ctrl
LHX5	NM_022363 // LHX5 // LIM homeobox 5 // 12q24 // 64211 /// ENST00000261731 // LHX5 // LI	7966631	NM_022363	0.0139146	-2.48331	KiCa down vs Ctrl
LILRB4	NM_006847 // LILRB4 // leukocyte immunoglobulin-like receptor, subfamily B (with TM and	8031238	NM_006847	0.0194801	2.2661	KiCa up vs Ctrl
LIN7C	NM_018362 // LIN7C // lin-7 homolog C (C. elegans) // 11p14 // 55327 /// ENST0000027819	7947221	NM_018362	0.0267685	2.58773	KiCa up vs Ctrl
LIX1	NM_153234 // LIX1 // Lix1 homolog (chicken) // 5q15 // 167410 /// ENST00000274382 // LI	8113278	NM_153234	0.000911608	-4.11474	KiCa down vs Ctrl
LLGL2	NM_001031803 // LLGL2 // lethal giant larvae homolog 2 (Drosophila) // 17q24-q25 // 399	8009844	NM_001031803	0.00562464	-2.15037	KiCa down vs Ctrl
LLPH	NM_032338 // LLPH // LLP homolog, long-term synaptic facilitation (Aplysia) // 12q14.3	8048703	NM_032338	0.0393091	3.2971	KiCa up vs Ctrl
LMBR1	NM_022458 // LMBR1 // limb region 1 homolog (mouse) // 7q36 // 64327 /// ENST0000035344	8144089	NM_022458	0.0112453	2.42271	KiCa up vs Ctrl
LMNA	NM_170707 // LMNA // lamin A/C // 1q21.2-q21.3 // 4000 /// NM_170708 // LMNA // lamin A	7906085	NM_170707	0.0199253	2.0267	KiCa up vs Ctrl
LMO1	NM_002315 // LMO1 // LIM domain only 1 (rhombotin 1) // 11p15 // 4004 /// ENST000003357	7946354	NM_002315	0.0021691	-2.15044	KiCa down vs Ctrl
LOC100049716	ENST00000318291 // LOC100049716 // hypothetical protein LOC100049716 // 12p13.33 // 100	7952950	ENST00000318291	0.0296742	2.52211	KiCa up vs Ctrl
LOC100128868	AY143171 // LOC100128868 // testin-related protein TRG // 7q31.2 // 100128868	8135585	AY143171	0.0162194	4.13899	KiCa up vs Ctrl
LOC100132288	NM_001033515 // LOC100132288 // hypothetical protein LOC100132288 // 21p11.2 // 1001322	8071044	NM_001033515	0.04438	2.24144	KiCa up vs Ctrl
LOC100133280	ENST00000360795 // LOC100133280 // similar to Putative POM121-like protein 1-like // 5q	8105989	ENST00000360795	0.0291293	2.14275	KiCa up vs Ctrl
LOC146336	NR_027242 // LOC146336 // hypothetical LOC146336 // 16p13.3 // 146336	7998405	NR_027242	0.0388435	-2.51612	KiCa down vs Ctrl
LOC151009	AK095678 // LOC151009 // hypothetical LOC151009 // 2q13 // 151009 /// AK095678 // LOC15	8044351	AK095678	0.0336208	-2.04256	KiCa down vs Ctrl
LOC153328	NM_145282 // LOC153328 // mitochondrial carrier protein-like // 5q31.1 // 153328 /// EN	8108199	NM_145282	0.00844114	-2.35157	KiCa down vs Ctrl
LOC153684	AK123995 // LOC153684 // hypothetical LOC153684 // 5p12 // 153684 /// AK002146 // LOC15	8105132	AK123995	0.0201876	3.43338	KiCa up vs Ctrl
LOC220594	NR_003554 // LOC220594 // TL132 protein // 17p11.2 // 220594 /// NR_003190 // LOC162632	8005689	NR_003554	0.0154547	2.29771	KiCa up vs Ctrl
LOC25845	NR_024158 // LOC25845 // hypothetical LOC25845 // 5p15.33 // 25845 /// AK074086 // EXOC	8110685	NR_024158	0.00887271	-4.3251	KiCa down vs Ctrl
LOC340096	ENST00000453298 // LOC340096 // similar to hCG1642908 // 5p15.1 // 340096 /// XM_293943	8111212	ENST00000453298	0.0414462	-2.1786	KiCa down vs Ctrl
LOC375010	AK090412 // LOC375010 // ankyrin repeat domain 20 family, member A pseudogene // 1q21.1	7919139	AK090412	0.00143079	3.72291	KiCa up vs Ctrl
LOC388955	NR_003131 // LOC388955 // PX19 protein pseudogene // 2p15 // 388955	8052622	NR_003131	0.0345764	-2.53628	KiCa down vs Ctrl
LOC400464	AK127420 // LOC400464 // similar to FLJ43276 protein // 15q26.3 // 400464 /// ENST00000	7986428	AK127420	0.035718	2.07925	KiCa up vs Ctrl
LOC440518	AK302042 // LOC440518 // similar to Golgin subfamily A member 8A/B (Golgi autoantigen g	8027343	AK302042	0.0248086	-3.41235	KiCa down vs Ctrl
LOC642648	AK123383 // LOC642648 // hypothetical LOC642648 // 22q13.31 // 642648	8076747	AK123383	0.030214	-2.32064	KiCa down vs Ctrl
LOC648987	ENST00000314957 // LOC648987 // hypothetical LOC648987 // 5p12 // 648987 /// AK097396 /	8111922	ENST00000314957	0.0190234	2.47577	KiCa up vs Ctrl
LOC652276	NR_015441 // LOC652276 // hypothetical LOC652276 // 16p13.3 // 652276 /// AK096394 // L	7992678	NR_015441	0.0091635	-2.05369	KiCa down vs Ctrl
LOC732275	NR_024406 // LOC732275 // similar to hCG1645603 // 16q24.1 // 732275 /// BC043250 // LO	8003230	NR_024406	0.0288717	-2.34242	KiCa down vs Ctrl
LOX	NM_002317 // LOX // lysyl oxidase // 5q23.2 // 4015 /// ENST00000231004 // LOX // lysyl	8113709	NM_002317	0.030078	6.55861	KiCa up vs Ctrl
LOXL2	NM_002318 // LOXL2 // lysyl oxidase-like 2 // 8p21.3-p21.2 // 4017 /// BC000594 // LOXL	8149774	NM_002318	0.0315027	4.25412	KiCa up vs Ctrl
LPPR1	NM_207299 // LPPR1 // lipid phosphate phosphatase-related protein type 1 // 9q31.1 // 5	8156923	NM_207299	0.00632209	-11.633	KiCa down vs Ctrl
LRP2BP	NM_018409 // LRP2BP // LRP2 binding protein // 4q35.1 // 55805 /// ENST00000328559 // L	8103986	NM_018409	0.0138218	2.14738	KiCa up vs Ctrl
LRRC19	NM_022901 // LRRC19 // leucine rich repeat containing 19 // 9p21.2 // 64922 /// ENST000	8160504	NM_022901	0.0103234	-7.50761	KiCa down vs Ctrl
LRRC2	NM_024750 // LRRC2 // leucine rich repeat containing 2 // 3p21.31 // 79442 /// NM_02451	8086615	NM_024750	0.0248671	-2.53683	KiCa down vs Ctrl
LRRC9	ENST00000254271 // LRRC9 // leucine rich repeat containing 9 // 14q23.1 // 341883 /// E	7974737	ENST00000254271	0.0266209	3.10356	KiCa up vs Ctrl
LRRFIP1	NM_001137550 // LRRFIP1 // leucine rich repeat (in FLII) interacting protein 1 // 2q37.	8049544	NM_001137550	0.0253376	2.77703	KiCa up vs Ctrl
LSG1	NM_018385 // LSG1 // large subunit GTPase 1 homolog (S. cerevisiae) // 3q29 // 55341 //	8092905	NM_018385	0.0318326	2.39984	KiCa up vs Ctrl
LTBP2	NM_000428 // LTBP2 // latent transforming growth factor beta binding protein 2 // 14q24	7980152	NM_000428	0.0298236	3.25344	KiCa up vs Ctrl
LY96	NM_015364 // LY96 // lymphocyte antigen 96 // 8q21.11 // 23643 /// ENST00000284818 // L	8146934	NM_015364	0.0241041	3.07096	KiCa up vs Ctrl
LYN	NM_002350 // LYN // v-yes-1 Yamaguchi sarcoma viral related oncogene homolog // 8q13 //	8146500	NM_002350	0.0121335	2.81636	KiCa up vs Ctrl
LYPLA2	NM_007260 // LYPLA2 // lysophospholipase II // 1p36.12-p35.1 // 11313 /// ENST000003745	8033458	NM_007260	0.0158197	-2.37853	KiCa down vs Ctrl
LYSMD2	NM_153374 // LYSMD2 // LysM, putative peptidoglycan-binding, domain containing 2 // 15q	7988833	NM_153374	0.0384353	3.05287	KiCa up vs Ctrl
LYZ	NM_000239 // LYZ // lysozyme // 12q15 // 4069 /// ENST00000261267 // LYZ // lysozyme (r	7957023	NM_000239	0.0291376	12.3279	KiCa up vs Ctrl
MAGI1	NM_015520 // MAGI1 // membrane associated guanylate kinase, WW and PDZ domain containin	8088602	NM_015520	0.0340164	2.90612	KiCa up vs Ctrl
MALL	NM_005434 // MALL // mal, T-cell differentiation protein-like // 2q13 // 7851 /// ENST0	8054479	NM_005434	0.0405349	3.067	KiCa up vs Ctrl
MAML3	NM_018717 // MAML3 // mastermind-like 3 (Drosophila) // 4q28 // 55534 /// ENST000004393	8102862	NM_018717	0.0163464	2.43953	KiCa up vs Ctrl
MAN2B1	NM_000528 // MAN2B1 // mannosidase, alpha, class 2B, member 1 // 19cen-q13.1 // 4125 //	8034420	NM_000528	0.0195361	2.01723	KiCa up vs Ctrl
MANBA	NM_005908 // MANBA // mannosidase, beta A, lysosomal // 4q22-q25 // 4126 /// ENST000002	8102006	NM_005908	0.0113717	2.28485	KiCa up vs Ctrl
MAP1B	NM_005909 // MAP1B // microtubule-associated protein 1B // 5q13 // 4131 /// ENST0000029	8106098	NM_005909	0.00278509	6.34723	KiCa up vs Ctrl
MAP2	NM_002374 // MAP2 // microtubule-associated protein 2 // 2q34-q35 // 4133 /// NM_001039	8047926	NM_002374	0.00126149	7.68462	KiCa up vs Ctrl
MAP3K8	NM_005204 // MAP3K8 // mitogen-activated protein kinase kinase kinase 8 // 10p11.23 //	7926900	NM_005204	0.00431069	2.0777	KiCa up vs Ctrl
MAP4K5	NM_198794 // MAP4K5 // mitogen-activated protein kinase kinase kinase kinase 5 // 14q11	7978997	NM_198794	0.00796124	2.33905	KiCa up vs Ctrl
MAP7D3	NM_024597 // MAP7D3 // MAP7 domain containing 3 // Xq26.3 // 79649 /// NM_001173516 //	8175369	NM_024597	0.0244548	3.6085	KiCa up vs Ctrl
MAPK4	NM_002747 // MAPK4 // mitogen-activated protein kinase 4 // 18q12-q21 // 5596 /// ENST0	8021199	NM_002747	0.0421636	-2.59145	KiCa down vs Ctrl
MAPRE2	NM_014268 // MAPRE2 // microtubule-associated protein, RP/EB family, member 2 // 18q12.	8020878	NM_014268	0.00547103	3.09799	KiCa up vs Ctrl
MASTL	NM_001172303 // MASTL // microtubule associated serine/threonine kinase-like // 10p12.1	7926821	NM_001172303	0.0333355	2.56885	KiCa up vs Ctrl
MBNL1	NM_021038 // MBNL1 // muscleblind-like (Drosophila) // 3q25 // 4154 /// NM_207292 // MB	8083429	NM_021038	0.00790807	2.27466	KiCa up vs Ctrl
MCAM	NM_006500 // MCAM // melanoma cell adhesion molecule // 11q23.3 // 4162 /// ENST0000026	7952205	NM_006500	0.0304873	4.13125	KiCa up vs Ctrl
MCAT	NM_173467 // MCAT // malonyl CoA:ACP acyltransferase (mitochondrial) // 22q13.31 // 273	8076563	NM_173467	0.0445359	-2.59245	KiCa down vs Ctrl
MCTP1	NM_024717 // MCTP1 // multiple C2 domains, transmembrane 1 // 5q15 // 79772 /// NM_0010	8113130	NM_024717	0.0125746	3.50831	KiCa up vs Ctrl
ME1	NM_002395 // ME1 // malic enzyme 1, NADP(+)-dependent, cytosolic // 6q12 // 4199 /// EN	8127854	NM_002395	0.0194487	2.43401	KiCa up vs Ctrl
MED10	NM_032286 // MED10 // mediator complex subunit 10 // 5p15.31 // 84246 /// ENST000002557	8110886	NM_032286	0.00877639	2.04149	KiCa up vs Ctrl
MED13L	NM_015335 // MED13L // mediator complex subunit 13-like // 12q24.21 // 23389 /// ENST00	7966706	NM_015335	0.021964	2.11303	KiCa up vs Ctrl
MED28	NM_025205 // MED28 // mediator complex subunit 28 // 4p16 // 80306 /// ENST00000237380	8094271	NM_025205	0.00433383	2.0013	KiCa up vs Ctrl
MEF2C	NM_002397 // MEF2C // myocyte enhancer factor 2C // 5q14 // 4208 /// NM_001131005 // ME	8113039	NM_002397	0.0421761	4.45974	KiCa up vs Ctrl
MEF2D	NM_005920 // MEF2D // myocyte enhancer factor 2D // 1q12-q23 // 4209 /// ENST0000034815	7921014	NM_005920	0.00294364	2.17805	KiCa up vs Ctrl
MERTK	NM_006343 // MERTK // c-mer proto-oncogene tyrosine kinase // 2q14.1 // 10461 /// ENST0	8044391	NM_006343	0.0131029	2.05627	KiCa up vs Ctrl
METTL4	NM_022840 // METTL4 // methyltransferase like 4 // 18p11.32 // 64863 /// ENST0000031988	8022009	NM_022840	0.0156066	2.33099	KiCa up vs Ctrl
METTL7B	NM_152637 // METTL7B // methyltransferase like 7B // 12q13.2 // 196410 /// ENST00000394	7956009	NM_152637	0.041888	-2.9674	KiCa down vs Ctrl
MFAP3	NR_024152 // MFAP3 // microfibrillar-associated protein 3 // 5q32-q33.2 // 4238 /// NM_	8109403	NR_024152	0.00268703	2.00865	KiCa up vs Ctrl
MFAP3L	NM_021647 // MFAP3L // microfibrillar-associated protein 3-like // 4q32.3 // 9848 /// N	8103695	NM_021647	0.00342091	-2.51232	KiCa down vs Ctrl
MFAP5	NM_003480 // MFAP5 // microfibrillar associated protein 5 // 12p13.1-p12.3 // 8076 ///	7960919	NM_003480	0.0398397	3.61922	KiCa up vs Ctrl
MFI2	NM_005929 // MFI2 // antigen p97 (melanoma associated) identified by monoclonal antibod	8093171	NM_005929	0.000965033	-2.43418	KiCa down vs Ctrl
MFSD4	NM_181644 // MFSD4 // major facilitator superfamily domain containing 4 // 1q32.1 // 14	7909127	NM_181644	0.00767772	-7.49029	KiCa down vs Ctrl
MGC70870	NR_003682 // MGC70870 // C-terminal binding protein 2 pseudogene // --- // 403340 /// E	8019563	NR_003682	0.0275066	2.21155	KiCa up vs Ctrl
MGP	NM_000900 // MGP // matrix Gla protein // 12p13.1-p12.3 // 4256 /// ENST00000228938 //	7961514	NM_000900	0.0307585	2.43307	KiCa up vs Ctrl
MICA	NM_001177519 // MICA // MHC class I polypeptide-related sequence A // 6p21.33 // 4276 /	8118100	NM_001177519	0.0135225	2.04742	KiCa up vs Ctrl
MIOS	NM_019005 // MIOS // missing oocyte, meiosis regulator, homolog (Drosophila) // 7p22-p2	8131479	NM_019005	0.0408185	2.02068	KiCa up vs Ctrl
MIOX	NM_017584 // MIOX // myo-inositol oxygenase // 22q13.3 // 55586 /// ENST00000216075 //	8074070	NM_017584	0.0140641	-11.7715	KiCa down vs Ctrl
MIPEP	NM_005932 // MIPEP // mitochondrial intermediate peptidase // 13q12 // 4285 /// ENST000	7970577	NM_005932	0.0364802	-2.40533	KiCa down vs Ctrl
MIR186	NR_029707 // MIR186 // microRNA 186 // 1p31.1 // 406962	7916984	NR_029707	0.0208488	2.58658	KiCa up vs Ctrl
MIR1974	NR_031738 // MIR1974 // microRNA 1974 // 5q15 // 100302207 /// BC028919 // TOB2 // tran	8113120	NR_031738	0.0312611	-2.00844	KiCa down vs Ctrl
MIR492	NR_030171 // MIR492 // microRNA 492 // 12q22 // 574449 /// NM_002276 // KRT19 // kerati	7957608	NR_030171	0.0153511	-2.41805	KiCa down vs Ctrl
MIR99B	NR_029843 // MIR99B // microRNA 99b // 19q13.41 // 407056	8030842	NR_029843	0.014261	-2.255	KiCa down vs Ctrl
MKI67	NM_002417 // MKI67 // antigen identified by monoclonal antibody Ki-67 // 10q25-qter //	7937020	NM_002417	0.00148586	2.69745	KiCa up vs Ctrl
MLF1IP	NM_024629 // MLF1IP // MLF1 interacting protein // 4q35.1 // 79682 /// ENST00000281453	8103932	NM_024629	0.000951565	3.18162	KiCa up vs Ctrl
MLKL	NM_152649 // MLKL // mixed lineage kinase domain-like // 16q23.1 // 197259 /// NM_00114	8002778	NM_152649	0.0161335	2.88553	KiCa up vs Ctrl
MLL2	NM_003482 // MLL2 // myeloid/lymphoid or mixed-lineage leukemia 2 // 12q12-q14 // 8085	7962951	NM_003482	0.00521136	2.05385	KiCa up vs Ctrl
MLL3	NM_170606 // MLL3 // myeloid/lymphoid or mixed-lineage leukemia 3 // 7q36.1 // 58508 //	8143988	NM_170606	0.0499188	2.41987	KiCa up vs Ctrl
MMD	NM_012329 // MMD // monocyte to macrophage differentiation-associated // 17q // 23531 /	8016832	NM_012329	0.0298376	2.26966	KiCa up vs Ctrl
MME	NM_007288 // MME // membrane metallo-endopeptidase // 3q25.1-q25.2 // 4311 /// NM_00090	8083494	NM_007288	0.0301573	-11.85	KiCa down vs Ctrl
MNDA	NM_002432 // MNDA // myeloid cell nuclear differentiation antigen // 1q22 // 4332 /// E	7906377	NM_002432	0.00512571	3.12725	KiCa up vs Ctrl
MOGAT1	NM_058165 // MOGAT1 // monoacylglycerol O-acyltransferase 1 // 2q36.1 // 116255 /// AF3	8048725	NM_058165	0.000730137	-2.057	KiCa down vs Ctrl
MOP-1	AB014771 // MOP-1 // MOP-1 // 4q21.22 // 643616	8101322	AB014771	0.0121513	2.20706	KiCa up vs Ctrl
MORC4	NM_024657 // MORC4 // MORC family CW-type zinc finger 4 // Xq22.3 // 79710 /// NM_00108	8174322	NM_024657	0.043667	2.80858	KiCa up vs Ctrl
MOSPD2	NM_152581 // MOSPD2 // motile sperm domain containing 2 // Xp22.2 // 158747 /// NM_0011	8166140	NM_152581	0.0168051	2.7756	KiCa up vs Ctrl
MPEG1	NM_001039396 // MPEG1 // macrophage expressed 1 // 11q12.1 // 219972 /// ENST0000036105	7948364	NM_001039396	0.0322374	8.53264	KiCa up vs Ctrl
MPST	NR_024038 // MPST // mercaptopyruvate sulfurtransferase // 22q13.1 // 4357 /// NM_00113	8072777	NR_024038	0.0398971	-2.11929	KiCa down vs Ctrl
MPZL3	NM_198275 // MPZL3 // myelin protein zero-like 3 // 11q23.3 // 196264 /// ENST000002789	7952036	NM_198275	0.00505705	2.37829	KiCa up vs Ctrl
MR1	NM_001531 // MR1 // major histocompatibility complex, class I-related // 1q25.3 // 3140	7907893	NM_001531	0.0237564	3.19779	KiCa up vs Ctrl
MRAP2	NM_138409 // MRAP2 // melanocortin 2 receptor accessory protein 2 // 6q14.2 // 112609 /	8120961	NM_138409	0.00536227	-2.53947	KiCa down vs Ctrl
MRFAP1L1	NM_203462 // MRFAP1L1 // Morf4 family associated protein 1-like 1 // 4p16.1 // 114932 /	8099235	NM_203462	0.0184095	2.02779	KiCa up vs Ctrl
MRGPRF	NM_001098515 // MRGPRF // MAS-related GPR, member F // 11q13.3 // 116535 /// NM_145015	7950005	NM_001098515	0.0159678	-2.42932	KiCa down vs Ctrl
MRPL36	NM_032479 // MRPL36 // mitochondrial ribosomal protein L36 // 5p15.3 // 64979 /// ENST0	8110861	NM_032479	0.0157735	-2.01136	KiCa down vs Ctrl
MRPS10	NM_018141 // MRPS10 // mitochondrial ribosomal protein S10 // 6p21.1 // 55173 /// ENST0	8126394	NM_018141	0.0151727	-2.48885	KiCa down vs Ctrl
MRVI1	NM_130385 // MRVI1 // murine retrovirus integration site 1 homolog // 11p15 // 10335 //	7946589	NM_130385	0.00260032	2.07893	KiCa up vs Ctrl
MS4A4A	NM_024021 // MS4A4A // membrane-spanning 4-domains, subfamily A, member 4 // 11q12 // 5	7940237	NM_024021	0.0238419	4.93287	KiCa up vs Ctrl
MS4A7	NM_021201 // MS4A7 // membrane-spanning 4-domains, subfamily A, member 7 // 11q12 // 58	7940259	NM_021201	0.00191128	8.62724	KiCa up vs Ctrl
MSR1	NM_002445 // MSR1 // macrophage scavenger receptor 1 // 8p22 // 4481 /// NM_138715 // M	8149448	NM_002445	0.0108034	3.80904	KiCa up vs Ctrl
MSRA	NM_012331 // MSRA // methionine sulfoxide reductase A // 8p23.1 // 4482 /// NM_00113567	8144557	NM_012331	0.00296637	-3.78257	KiCa down vs Ctrl
MST1	NM_020998 // MST1 // macrophage stimulating 1 (hepatocyte growth factor-like) // 3p21 /	8087447	NM_020998	0.00104856	-4.05732	KiCa down vs Ctrl
MST1P2	NR_027504 // MST1P2 // macrophage stimulating 1 (hepatocyte growth factor-like) pseudog	7898357	NR_027504	0.0135045	-3.41394	KiCa down vs Ctrl
MST1P9	NR_002729 // MST1P9 // macrophage stimulating 1 (hepatocyte growth factor-like) pseudog	7912863	NR_002729	0.00977987	-4.13938	KiCa down vs Ctrl
MT1E	NM_175617 // MT1E // metallothionein 1E // 16q13 // 4493 /// BC009699 // MT1E // metall	7995797	NM_175617	0.0286167	-2.36792	KiCa down vs Ctrl
MT1G	NM_005950 // MT1G // metallothionein 1G // 16q13 // 4495 /// BC020757 // MT1G // metall	8001531	NM_005950	0.00225058	-8.94196	KiCa down vs Ctrl
MT1L	NR_001447 // MT1L // metallothionein 1L (gene/pseudogene) // 16q13 // 4500 /// X97261 /	7995793	NR_001447	0.00643477	-2.63579	KiCa down vs Ctrl
MT1P2	AF333388 // MT1P2 // metallothionein 1 pseudogene 2 // 1q43 // 645745	7925413	AF333388	0.0245995	-2.10006	KiCa down vs Ctrl
MTCP1	NM_001018025 // MTCP1 // mature T-cell proliferation 1 // Xq28 // 4515 /// NM_001018024	8176219	NM_001018025	0.0294167	2.75325	KiCa up vs Ctrl
MTNR1A	NM_005958 // MTNR1A // melatonin receptor 1A // 4q35.1 // 4543 /// ENST00000307161 // M	8104074	NM_005958	0.00412989	-3.07324	KiCa down vs Ctrl
MUC13	NM_033049 // MUC13 // mucin 13, cell surface associated // 3q21.2 // 56667 /// ENST0000	8090180	NM_033049	0.0314925	-8.18579	KiCa down vs Ctrl
MUC15	NM_001135091 // MUC15 // mucin 15, cell surface associated // 11p14.3 // 143662 /// NM_	7947156	NM_001135091	0.00739656	-17.3689	KiCa down vs Ctrl
MXD1	NM_002357 // MXD1 // MAX dimerization protein 1 // 2p13-p12 // 4084 /// ENST00000264444	8042503	NM_002357	0.0482479	2.06378	KiCa up vs Ctrl
MYADM	NM_001020818 // MYADM // myeloid-associated differentiation marker // 19q13.42 // 91663	8031047	NM_001020818	0.0116188	2.37458	KiCa up vs Ctrl
MYBL1	NM_001080416 // MYBL1 // v-myb myeloblastosis viral oncogene homolog (avian)-like 1 //	8151101	NM_001080416	0.00666645	6.8015	KiCa up vs Ctrl
MYCT1	NM_025107 // MYCT1 // myc target 1 // 6q25.2 // 80177 /// ENST00000367245 // MYCT1 // m	8122860	NM_025107	0.00369787	2.66529	KiCa up vs Ctrl
MYH9	NM_002473 // MYH9 // myosin, heavy chain 9, non-muscle // 22q13.1 // 4627 /// ENST00000	8075728	NM_002473	0.000260147	2.21441	KiCa up vs Ctrl
MYL3	NM_000258 // MYL3 // myosin, light chain 3, alkali; ventricular, skeletal, slow // 3p21	8086689	NM_000258	0.0247666	-2.93614	KiCa down vs Ctrl
MYLK3	NM_182493 // MYLK3 // myosin light chain kinase 3 // 16q11.2 // 91807 /// ENST000003948	8001163	NM_182493	0.0337102	-2.06797	KiCa down vs Ctrl
MYO1F	NM_012335 // MYO1F // myosin IF // 19p13.3-p13.2 // 4542 /// ENST00000338257 // MYO1F /	8033605	NM_012335	0.0167583	2.1313	KiCa up vs Ctrl
MYO5A	NM_000259 // MYO5A // myosin VA (heavy chain 12, myoxin) // 15q21 // 4644 /// NM_001142	7988921	NM_000259	0.00254823	3.39167	KiCa up vs Ctrl
MYO7B	NM_001080527 // MYO7B // myosin VIIB // 2q21.1 // 4648 /// ENST00000428314 // MYO7B //	8045030	NM_001080527	0.0180772	-3.20484	KiCa down vs Ctrl
MYOM3	NM_152372 // MYOM3 // myomesin family, member 3 // 1p36.11 // 127294 /// ENST0000037443	7913727	NM_152372	0.0312828	-3.43741	KiCa down vs Ctrl
MYRIP	NM_015460 // MYRIP // myosin VIIA and Rab interacting protein // 3p22.1 // 25924 /// EN	8078933	NM_015460	0.044865	6.79036	KiCa up vs Ctrl
MYSM1	NM_001085487 // MYSM1 // Myb-like, SWIRM and MPN domains 1 // 1p32.1 // 114803 /// ENST	7916592	NM_001085487	0.0146262	2.24738	KiCa up vs Ctrl
NAA25	NM_024953 // NAA25 // N(alpha)-acetyltransferase 25, NatB auxiliary subunit // 12q24.13	7966462	NM_024953	0.0125219	2.1776	KiCa up vs Ctrl
NAF1	NM_138386 // NAF1 // nuclear assembly factor 1 homolog (S. cerevisiae) // 4q32.2 // 923	8103485	NM_138386	0.0238333	2.61293	KiCa up vs Ctrl
NAPSA	NM_004851 // NAPSA // napsin A aspartic peptidase // 19q13.33 // 9476 /// ENST000002537	8038556	NM_004851	0.034111	-9.88305	KiCa down vs Ctrl
NAV1	NM_020443 // NAV1 // neuron navigator 1 // 1q32.3 // 89796 /// NM_001167738 // NAV1 //	7908694	NM_020443	0.022557	2.44142	KiCa up vs Ctrl
NCALD	NM_001040624 // NCALD // neurocalcin delta // 8q22.2 // 83988 /// NM_001040625 // NCALD	8152119	NM_001040624	0.0388202	2.28372	KiCa up vs Ctrl
NCAPG	NM_022346 // NCAPG // non-SMC condensin I complex, subunit G // 4p15.33 // 64151 /// NM	8094278	NM_022346	0.0216248	2.36437	KiCa up vs Ctrl
NCF1	NM_000265 // NCF1 // neutrophil cytosolic factor 1 // 7q11.23 // 653361 /// NR_003187 /	8140227	NM_000265	0.00968479	2.07877	KiCa up vs Ctrl
NCF2	NM_000433 // NCF2 // neutrophil cytosolic factor 2 // 1q25 // 4688 /// NM_001127651 //	7922773	NM_000433	0.0153908	2.9377	KiCa up vs Ctrl
NCOA3	NM_181659 // NCOA3 // nuclear receptor coactivator 3 // 20q12 // 8202 /// NM_006534 //	8063211	NM_181659	0.0150897	2.54026	KiCa up vs Ctrl
NCOA7	NM_181782 // NCOA7 // nuclear receptor coactivator 7 // 6q22.32 // 135112 /// NM_001122	8121861	NM_181782	0.0285716	2.43832	KiCa up vs Ctrl
NECAB1	NM_022351 // NECAB1 // N-terminal EF-hand calcium binding protein 1 // 8q21.3 // 64168	8147244	NM_022351	0.00735057	-3.8256	KiCa down vs Ctrl
NECAP1	NM_015509 // NECAP1 // NECAP endocytosis associated 1 // 12p13.31 // 25977 /// NR_02426	7953715	NM_015509	0.0379293	2.29606	KiCa up vs Ctrl
NELL1	NM_006157 // NELL1 // NEL-like 1 (chicken) // 11p15.2-p15.1 // 4745 /// NM_201551 // NE	7938925	NM_006157	0.0149173	-6.52961	KiCa down vs Ctrl
NETO2	NM_018092 // NETO2 // neuropilin (NRP) and tolloid (TLL)-like 2 // 16q11 // 81831 /// E	8001197	NM_018092	0.00176829	10.6009	KiCa up vs Ctrl
NEXN	NM_144573 // NEXN // nexilin (F actin binding protein) // 1p31.1 // 91624 /// NM_001172	7902495	NM_144573	0.0358633	4.48499	KiCa up vs Ctrl
NFATC2	NM_012340 // NFATC2 // nuclear factor of activated T-cells, cytoplasmic, calcineurin-de	8067040	NM_012340	0.00288304	3.08218	KiCa up vs Ctrl
NGEF	NM_019850 // NGEF // neuronal guanine nucleotide exchange factor // 2q37 // 25791 /// N	8059783	NM_019850	0.000523449	-2.01242	KiCa down vs Ctrl
NHEJ1	NM_024782 // NHEJ1 // nonhomologous end-joining factor 1 // 2q35 // 79840 /// ENST00000	8059071	NM_024782	0.02	-2.01424	KiCa down vs Ctrl
NIPAL2	NM_024759 // NIPAL2 // NIPA-like domain containing 2 // 8q22.2 // 79815 /// ENST0000034	8151952	NM_024759	0.0275512	3.12026	KiCa up vs Ctrl
NMD3	NM_015938 // NMD3 // NMD3 homolog (S. cerevisiae) // 3q26.1 // 51068 /// ENST0000035119	8083757	NM_015938	0.000503614	2.2208	KiCa up vs Ctrl
NMI	NM_004688 // NMI // N-myc (and STAT) interactor // 2q23 // 9111 /// ENST00000243346 //	8055702	NM_004688	0.0379695	2.45851	KiCa up vs Ctrl
NOL8	NR_024020 // NOL8 // nucleolar protein 8 // 9q22.31 // 55035 /// NM_017948 // NOL8 // n	8162352	NR_024020	0.0192517	2.84892	KiCa up vs Ctrl
NOM1	NM_138400 // NOM1 // nucleolar protein with MIF4G domain 1 // 7q36.3 // 64434 /// ENST0	8137584	NM_138400	0.0203752	2.06616	KiCa up vs Ctrl
NOS1	NM_000620 // NOS1 // nitric oxide synthase 1 (neuronal) // 12q24.2-q24.31 // 4842 /// E	7966779	NM_000620	0.00834373	-2.99572	KiCa down vs Ctrl
NOX4	NM_016931 // NOX4 // NADPH oxidase 4 // 11q14.2-q21 // 50507 /// NR_026571 // NOX4 // N	7950933	NM_016931	0.0464528	-2.08262	KiCa down vs Ctrl
NPAS2	NM_002518 // NPAS2 // neuronal PAS domain protein 2 // 2q11.2 // 4862 /// ENST000003356	8043909	NM_002518	0.0481668	-2.25277	KiCa down vs Ctrl
NPAT	NM_002519 // NPAT // nuclear protein, ataxia-telangiectasia locus // 11q22-q23 // 4863	7951497	NM_002519	0.00853931	2.34592	KiCa up vs Ctrl
NPB	NM_148896 // NPB // neuropeptide B // 17q25.3 // 256933 /// ENST00000333383 // NPB // n	8010696	NM_148896	0.0451382	-2.01604	KiCa down vs Ctrl
NPC1	NM_000271 // NPC1 // Niemann-Pick disease, type C1 // 18q11-q12 // 4864 /// ENST0000026	8022531	NM_000271	0.0371986	3.05566	KiCa up vs Ctrl
NPHS1	NM_004646 // NPHS1 // nephrosis 1, congenital, Finnish type (nephrin) // 19q13.1 // 486	8036176	NM_004646	0.0090274	-4.44665	KiCa down vs Ctrl
NPHS2	NM_014625 // NPHS2 // nephrosis 2, idiopathic, steroid-resistant (podocin) // 1q25.2 //	7922627	NM_014625	1.55536e-05	-41.0848	KiCa down vs Ctrl
NPR3	NM_000908 // NPR3 // natriuretic peptide receptor C/guanylate cyclase C (atrionatriuret	8104746	NM_000908	0.0343111	-3.00519	KiCa down vs Ctrl
NPRL2	NM_006545 // NPRL2 // nitrogen permease regulator-like 2 (S. cerevisiae) // 3p21.3 // 1	8087669	NM_006545	0.0464799	2.00683	KiCa up vs Ctrl
NRG3	NM_001010848 // NRG3 // neuregulin 3 // 10q22-q23 // 10718 /// NM_001165972 // NRG3 //	7928736	NM_001010848	0.00060505	5.05926	KiCa up vs Ctrl
NRK	NM_198465 // NRK // Nik related kinase // Xq22.3 // 203447 /// ENST00000424861 // NRK /	8169115	NM_198465	0.00406115	-6.79802	KiCa down vs Ctrl
NRP2	NM_201266 // NRP2 // neuropilin 2 // 2q33.3 // 8828 /// NM_003872 // NRP2 // neuropilin	8047738	NM_201266	0.00670669	3.86589	KiCa up vs Ctrl
NRXN3	NM_004796 // NRXN3 // neurexin 3 // 14q31 // 9369 /// NM_001105250 // NRXN3 // neurexin	7976012	NM_004796	0.00292632	3.92694	KiCa up vs Ctrl
NSMAF	NM_003580 // NSMAF // neutral sphingomyelinase (N-SMase) activation associated factor /	8150928	NM_003580	0.00965477	2.08585	KiCa up vs Ctrl
NTN4	NM_021229 // NTN4 // netrin 4 // 12q22-q23 // 59277 /// ENST00000343702 // NTN4 // netr	7965573	NM_021229	0.00295254	-2.02956	KiCa down vs Ctrl
NTRK2	NM_006180 // NTRK2 // neurotrophic tyrosine kinase, receptor, type 2 // 9q22.1 // 4915	8156134	NM_006180	6.46284e-05	-2.76027	KiCa down vs Ctrl
NUCB2	NM_005013 // NUCB2 // nucleobindin 2 // 11p15.1-p14 // 4925 /// ENST00000323688 // NUCB	7938687	NM_005013	0.0307682	3.0105	KiCa up vs Ctrl
NUP155	NM_153485 // NUP155 // nucleoporin 155kDa // 5p13.1 // 9631 /// NM_004298 // NUP155 //	8111629	NM_153485	0.00118288	2.61031	KiCa up vs Ctrl
OAS2	NM_002535 // OAS2 // 2'-5'-oligoadenylate synthetase 2, 69/71kDa // 12q24.2 // 4939 ///	7958913	NM_002535	0.00462182	4.13713	KiCa up vs Ctrl
OBSL1	NM_015311 // OBSL1 // obscurin-like 1 // 2q35 // 23363 /// NM_001173431 // OBSL1 // obs	8059249	NM_015311	0.00195892	-2.141	KiCa down vs Ctrl
OCIAD2	NM_001014446 // OCIAD2 // OCIA domain containing 2 // 4p11 // 132299 /// NM_152398 // O	8100298	NM_001014446	0.0379285	-2.23125	KiCa down vs Ctrl
ODC1	NM_002539 // ODC1 // ornithine decarboxylase 1 // 2p25 // 4953 /// ENST00000234111 // O	8050240	NM_002539	0.031083	-2.01649	KiCa down vs Ctrl
ODZ2	AK302302 // ODZ2 // odz, odd Oz/ten-m homolog 2 (Drosophila) // 5q34 // 57451 /// NM_00	8109752	AK302302	0.0142976	-2.20112	KiCa down vs Ctrl
OGFRL1	NM_024576 // OGFRL1 // opioid growth factor receptor-like 1 // 6q13 // 79627 /// ENST00	8120602	NM_024576	0.0256329	2.16475	KiCa up vs Ctrl
OLFM4	NM_006418 // OLFM4 // olfactomedin 4 // 13q14.3 // 10562 /// ENST00000219022 // OLFM4 /	7969288	NM_006418	0.0456013	-4.4885	KiCa down vs Ctrl
OLFML2B	NM_015441 // OLFML2B // olfactomedin-like 2B // 1q23.3 // 25903 /// ENST00000367940 //	7921882	NM_015441	0.0147833	5.25281	KiCa up vs Ctrl
OR51E1	NM_152430 // OR51E1 // olfactory receptor, family 51, subfamily E, member 1 // 11p15.4	7937952	NM_152430	0.0479918	2.55825	KiCa up vs Ctrl
OSBPL11	NM_022776 // OSBPL11 // oxysterol binding protein-like 11 // 3q21 // 114885 /// ENST000	8090277	NM_022776	0.0393192	2.62813	KiCa up vs Ctrl
OSBPL6	NM_032523 // OSBPL6 // oxysterol binding protein-like 6 // 2q31-q32.1 // 114880 /// NM_	8046646	NM_032523	0.0454703	-2.13683	KiCa down vs Ctrl
OSTBETA	NM_178859 // OSTBETA // organic solute transporter beta // 15q22.31 // 123264 /// NM_01	7984245	NM_178859	0.0218728	-2.98259	KiCa down vs Ctrl
P2RX7	NM_002562 // P2RX7 // purinergic receptor P2X, ligand-gated ion channel, 7 // 12q24 //	7959251	NM_002562	0.0233652	2.10498	KiCa up vs Ctrl
P2RY14	NM_014879 // P2RY14 // purinergic receptor P2Y, G-protein coupled, 14 // 3q24-q25.1 //	8091511	NM_014879	0.0278653	4.0931	KiCa up vs Ctrl
PACRGL	NM_145048 // PACRGL // PARK2 co-regulated-like // 4p15.31 // 133015 /// NM_001130727 //	8094342	NM_145048	0.0113507	2.01545	KiCa up vs Ctrl
PACSIN2	NM_007229 // PACSIN2 // protein kinase C and casein kinase substrate in neurons 2 // 22	8076533	NM_007229	0.0368562	2.13456	KiCa up vs Ctrl
PACSIN3	NM_016223 // PACSIN3 // protein kinase C and casein kinase substrate in neurons 3 // 11	7947801	NM_016223	0.034186	-2.01993	KiCa down vs Ctrl
PADI2	NM_007365 // PADI2 // peptidyl arginine deiminase, type II // 1p36.13 // 11240 /// ENST	7912937	NM_007365	0.0166831	-2.21577	KiCa down vs Ctrl
PAG1	NM_018440 // PAG1 // phosphoprotein associated with glycosphingolipid microdomains 1 //	8151512	NM_018440	0.0313904	3.64594	KiCa up vs Ctrl
PAH	NM_000277 // PAH // phenylalanine hydroxylase // 12q22-q24.2 // 5053 /// ENST0000030700	7965884	NM_000277	0.0105313	-19.8592	KiCa down vs Ctrl
PAK1IP1	NM_017906 // PAK1IP1 // PAK1 interacting protein 1 // 6p24.2 // 55003 /// ENST000003795	8116848	NM_017906	0.00601372	2.08545	KiCa up vs Ctrl
PALM2-AKAP2	NM_007203 // PALM2-AKAP2 // PALM2-AKAP2 readthrough // 9q31-q33 // 445815 /// NM_147150	8157153	NM_007203	0.00667381	2.57081	KiCa up vs Ctrl
PALM3	NM_001145028 // PALM3 // paralemmin 3 // 19p13.12 // 342979 /// ENST00000340790 // PALM	8034744	NM_001145028	0.015681	-2.29661	KiCa down vs Ctrl
PALMD	NM_017734 // PALMD // palmdelphin // 1p22-p21 // 54873 /// ENST00000263174 // PALMD //	7903227	NM_017734	0.0176201	3.00646	KiCa up vs Ctrl
PAMR1	NM_015430 // PAMR1 // peptidase domain containing associated with muscle regeneration 1	7947512	NM_015430	0.0241986	2.98213	KiCa up vs Ctrl
PAPD7	NM_006999 // PAPD7 // PAP associated domain containing 7 // 5p15 // 11044 /// NM_001171	8104378	NM_006999	0.0179596	2.22448	KiCa up vs Ctrl
PAPLN	NM_173462 // PAPLN // papilin, proteoglycan-like sulfated glycoprotein // 14q24.2 // 89	7975562	NM_173462	0.018871	-2.34316	KiCa down vs Ctrl
PAPPA2	NM_020318 // PAPPA2 // pappalysin 2 // 1q23-q25 // 60676 /// NM_021936 // PAPPA2 // pap	7907572	NM_020318	0.0485633	-2.98263	KiCa down vs Ctrl
PAQR5	NM_001104554 // PAQR5 // progestin and adipoQ receptor family member V // 15q23 // 5485	7984524	NM_001104554	0.0153704	-2.8982	KiCa down vs Ctrl
PAQR7	NM_178422 // PAQR7 // progestin and adipoQ receptor family member VII // 1p36.11 // 164	7913858	NM_178422	0.0246892	-2.30857	KiCa down vs Ctrl
PARP14	NM_017554 // PARP14 // poly (ADP-ribose) polymerase family, member 14 // 3q21.1 // 5462	8082100	NM_017554	0.0343142	2.10027	KiCa up vs Ctrl
PARP8	NM_001178055 // PARP8 // poly (ADP-ribose) polymerase family, member 8 // 5q11.1 // 796	8105191	NM_001178055	0.00172685	2.72261	KiCa up vs Ctrl
PARVB	NM_001003828 // PARVB // parvin, beta // 22q13.2-q13.33 // 29780 /// NM_013327 // PARVB	8073662	NM_001003828	0.00746929	3.53769	KiCa up vs Ctrl
PATL1	NM_152716 // PATL1 // protein associated with topoisomerase II homolog 1 (yeast) // 11q	7948399	NM_152716	0.0362423	2.34793	KiCa up vs Ctrl
PAX8	NM_003466 // PAX8 // paired box 8 // 2q12-q14 // 7849 /// NM_013952 // PAX8 // paired b	8054740	NM_003466	0.00562442	-2.47686	KiCa down vs Ctrl
PBK	NM_018492 // PBK // PDZ binding kinase // 8p21.2 // 55872 /// ENST00000301905 // PBK //	8149955	NM_018492	0.000687764	2.11947	KiCa up vs Ctrl
PBX3	NM_006195 // PBX3 // pre-B-cell leukemia homeobox 3 // 9q33-q34 // 5090 /// NR_024122 /	8157890	NM_006195	0.0376354	3.05487	KiCa up vs Ctrl
PC	NM_001040716 // PC // pyruvate carboxylase // 11q13.4-q13.5 // 5091 /// NM_000920 // PC	7949719	NM_001040716	0.00163197	-4.4525	KiCa down vs Ctrl
PCDH12	NM_016580 // PCDH12 // protocadherin 12 // 5q31 // 51294 /// ENST00000231484 // PCDH12	8114780	NM_016580	0.041664	2.21046	KiCa up vs Ctrl
PCDH17	NM_001040429 // PCDH17 // protocadherin 17 // 13q21.1 // 27253 /// ENST00000377918 // P	7969330	NM_001040429	0.00225442	7.23616	KiCa up vs Ctrl
PCDH18	NM_019035 // PCDH18 // protocadherin 18 // 4q31 // 54510 /// ENST00000344876 // PCDH18	8102792	NM_019035	0.047427	2.70394	KiCa up vs Ctrl
PCDH9	NM_203487 // PCDH9 // protocadherin 9 // 13q14.3-q21.1 // 5101 /// NM_020403 // PCDH9 /	7971922	NM_203487	0.0219004	-2.17527	KiCa down vs Ctrl
PCDHB5	NM_015669 // PCDHB5 // protocadherin beta 5 // 5q31 // 26167 /// ENST00000231134 // PCD	8108697	NM_015669	0.00939973	-2.60444	KiCa down vs Ctrl
PCF11	NM_015885 // PCF11 // PCF11, cleavage and polyadenylation factor subunit, homolog (S. c	7942839	NM_015885	0.0308804	2.13074	KiCa up vs Ctrl
PCK1	NM_002591 // PCK1 // phosphoenolpyruvate carboxykinase 1 (soluble) // 20q13.31 // 5105	8063590	NM_002591	0.0106679	-23.4547	KiCa down vs Ctrl
PCNP	NM_020357 // PCNP // PEST proteolytic signal containing nuclear protein // 3q12.3 // 57	8081348	NM_020357	0.0407876	2.21121	KiCa up vs Ctrl
PCOLCE2	NM_013363 // PCOLCE2 // procollagen C-endopeptidase enhancer 2 // 3q21-q24 // 26577 ///	8091243	NM_013363	0.0253585	-2.94339	KiCa down vs Ctrl
PCSK1N	NM_013271 // PCSK1N // proprotein convertase subtilisin/kexin type 1 inhibitor // Xp11.	8172447	NM_013271	0.00060259	-2.63492	KiCa down vs Ctrl
PCYT2	NM_002861 // PCYT2 // phosphate cytidylyltransferase 2, ethanolamine // 17q25.3 // 5833	8019280	NM_002861	0.00705408	-2.58769	KiCa down vs Ctrl
PDE1A	NM_005019 // PDE1A // phosphodiesterase 1A, calmodulin-dependent // 2q32.1 // 5136 ///	8057486	NM_005019	0.0455375	-2.4416	KiCa down vs Ctrl
PDE1C	NM_005020 // PDE1C // phosphodiesterase 1C, calmodulin-dependent 70kDa // 7p14.3 // 513	8138888	NM_005020	0.0157511	3.12291	KiCa up vs Ctrl
PDGFD	NM_025208 // PDGFD // platelet derived growth factor D // 11q22.3 // 80310 /// NM_03313	7951351	NM_025208	0.0339453	3.0248	KiCa up vs Ctrl
PEA15	NM_003768 // PEA15 // phosphoprotein enriched in astrocytes 15 // 1q21.1 // 8682 /// EN	7906564	NM_003768	0.0175503	2.31194	KiCa up vs Ctrl
PECAM1	NM_000442 // PECAM1 // platelet/endothelial cell adhesion molecule // 17q23 // 5175 ///	8017599	NM_000442	0.0453881	2.47873	KiCa up vs Ctrl
PELO	NM_015946 // PELO // pelota homolog (Drosophila) // 5q11.2 // 53918 /// NM_181501 // IT	8105229	NM_015946	0.0334994	2.51569	KiCa up vs Ctrl
PEPD	NM_000285 // PEPD // peptidase D // 19q12-q13.2 // 5184 /// NM_001166057 // PEPD // pep	8036010	NM_000285	0.00974927	-4.57424	KiCa down vs Ctrl
PEX11G	NM_080662 // PEX11G // peroxisomal biogenesis factor 11 gamma // 19p13.2 // 92960 /// E	8033385	NM_080662	0.0207859	-2.01961	KiCa down vs Ctrl
PGAP3	NM_033419 // PGAP3 // post-GPI attachment to proteins 3 // 17q12 // 93210 /// ENST00000	8014871	NM_033419	0.00668295	-2.05748	KiCa down vs Ctrl
PGM2	NM_018290 // PGM2 // phosphoglucomutase 2 // 4p14 // 55276 /// ENST00000381967 // PGM2	8094556	NM_018290	0.00515677	2.13079	KiCa up vs Ctrl
PGPEP1	NM_017712 // PGPEP1 // pyroglutamyl-peptidase I // 19p13.11 // 54858 /// ENST0000026991	8026991	NM_017712	0.0180024	-2.05163	KiCa down vs Ctrl
PGRMC2	NM_006320 // PGRMC2 // progesterone receptor membrane component 2 // 4q26 // 10424 ///	8102745	NM_006320	0.0212614	2.36346	KiCa up vs Ctrl
PHF21A	NM_001101802 // PHF21A // PHD finger protein 21A // 11p11.2 // 51317 /// NM_016621 // P	7947624	NM_001101802	0.0406337	2.00547	KiCa up vs Ctrl
PHKA1	NM_002637 // PHKA1 // phosphorylase kinase, alpha 1 (muscle) // Xq12-q13 // 5255 /// NM	8173551	NM_002637	0.0411033	3.71979	KiCa up vs Ctrl
PHLDA1	NM_007350 // PHLDA1 // pleckstrin homology-like domain, family A, member 1 // 12q15 //	7965040	NM_007350	0.00890238	2.98854	KiCa up vs Ctrl
PHTF2	NM_001127358 // PHTF2 // putative homeodomain transcription factor 2 // 7q11.23-q21 //	8133818	NM_001127358	0.00298831	2.17768	KiCa up vs Ctrl
PIAS1	NM_016166 // PIAS1 // protein inhibitor of activated STAT, 1 // 15q // 8554 /// ENST000	7984453	NM_016166	0.0343891	2.37194	KiCa up vs Ctrl
PICK1	NM_012407 // PICK1 // protein interacting with PRKCA 1 // 22q13.1 // 9463 /// NM_001039	8072989	NM_012407	0.00619995	2.10499	KiCa up vs Ctrl
PIGR	NM_002644 // PIGR // polymeric immunoglobulin receptor // 1q31-q41 // 5284 /// ENST0000	7923929	NM_002644	0.0239013	-5.53577	KiCa down vs Ctrl
PIK3C2A	NM_002645 // PIK3C2A // phosphoinositide-3-kinase, class 2, alpha polypeptide // 11p15.	7946815	NM_002645	0.0304512	2.58078	KiCa up vs Ctrl
PIK3R3	NM_003629 // PIK3R3 // phosphoinositide-3-kinase, regulatory subunit 3 (gamma) // 1p34.	7915787	NM_003629	0.0067853	3.42422	KiCa up vs Ctrl
PILRA	NM_013439 // PILRA // paired immunoglobin-like type 2 receptor alpha // 7q22.1 // 29992	8134814	NM_013439	0.0152863	2.45594	KiCa up vs Ctrl
PION	NM_017439 // PION // pigeon homolog (Drosophila) // 7q11.23 // 54103 /// ENST0000025762	8140478	NM_017439	0.019357	2.99422	KiCa up vs Ctrl
PIPOX	NM_016518 // PIPOX // pipecolic acid oxidase // 17q11.2 // 51268 /// ENST00000323372 //	8006005	NM_016518	0.0495386	-5.92539	KiCa down vs Ctrl
PKLR	NM_000298 // PKLR // pyruvate kinase, liver and RBC // 1q21 // 5313 /// NM_181871 // PK	7920744	NM_000298	0.00130143	-4.75991	KiCa down vs Ctrl
PLA2G7	NM_001168357 // PLA2G7 // phospholipase A2, group VII (platelet-activating factor acety	8126784	NM_001168357	0.000420793	8.03755	KiCa up vs Ctrl
PLA2R1	NM_007366 // PLA2R1 // phospholipase A2 receptor 1, 180kDa // 2q23-q24 // 22925 /// NM_	8056151	NM_007366	0.0112216	-4.69124	KiCa down vs Ctrl
PLAC8	NM_016619 // PLAC8 // placenta-specific 8 // 4q21.22 // 51316 /// NM_001130716 // PLAC8	8101429	NM_016619	0.0210756	2.74322	KiCa up vs Ctrl
PLAU	NM_002658 // PLAU // plasminogen activator, urokinase // 10q24 // 5328 /// NM_001145031	7928429	NM_002658	0.0474501	-2.60072	KiCa down vs Ctrl
PLAUR	NM_002659 // PLAUR // plasminogen activator, urokinase receptor // 19q13 // 5329 /// NM	8037374	NM_002659	0.0174058	2.22153	KiCa up vs Ctrl
PLCB2	NM_004573 // PLCB2 // phospholipase C, beta 2 // 15q15 // 5330 /// ENST00000260402 // P	7987475	NM_004573	0.018138	2.35802	KiCa up vs Ctrl
PLEK2	NM_016445 // PLEK2 // pleckstrin 2 // 14q23.3 // 26499 /// ENST00000216446 // PLEK2 //	7979710	NM_016445	0.0114335	3.80707	KiCa up vs Ctrl
PLEKHA6	NM_014935 // PLEKHA6 // pleckstrin homology domain containing, family A member 6 // 1q3	7923635	NM_014935	0.0113416	-2.07513	KiCa down vs Ctrl
PLG	NM_000301 // PLG // plasminogen // 6q26 // 5340 /// NM_001168338 // PLG // plasminogen	8123259	NM_000301	0.000278114	-74.3902	KiCa down vs Ctrl
PLK2	NM_006622 // PLK2 // polo-like kinase 2 (Drosophila) // 5q12.1-q13.2 // 10769 /// ENST0	8112202	NM_006622	0.0307288	5.06625	KiCa up vs Ctrl
PLK4	NM_014264 // PLK4 // polo-like kinase 4 (Drosophila) // 4q28 // 10733 /// ENST000002708	8097356	NM_014264	0.00484493	2.14797	KiCa up vs Ctrl
PLSCR1	NM_021105 // PLSCR1 // phospholipid scramblase 1 // 3q23 // 5359 /// ENST00000342435 //	8091327	NM_021105	0.0239982	2.08385	KiCa up vs Ctrl
PLVAP	NM_031310 // PLVAP // plasmalemma vesicle associated protein // 19p13.2 // 83483 /// EN	8035297	NM_031310	0.0322746	3.2465	KiCa up vs Ctrl
PLXDC1	NM_020405 // PLXDC1 // plexin domain containing 1 // 17q21.1 // 57125 /// ENST000003153	8014768	NM_020405	0.0152605	5.52676	KiCa up vs Ctrl
PLXNC1	NM_005761 // PLXNC1 // plexin C1 // 12q23.3 // 10154 /// ENST00000258526 // PLXNC1 // p	7957570	NM_005761	0.0392677	3.30674	KiCa up vs Ctrl
PLXND1	NM_015103 // PLXND1 // plexin D1 // 3q22.1 // 23129 /// ENST00000324093 // PLXND1 // pl	8090591	NM_015103	0.0191786	3.1736	KiCa up vs Ctrl
PM20D1	NM_152491 // PM20D1 // peptidase M20 domain containing 1 // 1q32.1 // 148811 /// ENST00	7923837	NM_152491	0.0219275	-3.33	KiCa down vs Ctrl
PNKD	NM_015488 // PNKD // paroxysmal nonkinesigenic dyskinesia // 2q35 // 25953 /// NM_02257	8048257	NM_015488	0.00537835	-2.78659	KiCa down vs Ctrl
POLK	NM_016218 // POLK // polymerase (DNA directed) kappa // 5q13 // 51426 /// ENST000002414	8106303	NM_016218	0.0274964	2.69426	KiCa up vs Ctrl
POLR2L	NM_021128 // POLR2L // polymerase (RNA) II (DNA directed) polypeptide L, 7.6kDa // 11p1	7945573	NM_021128	0.0321519	-2.15708	KiCa down vs Ctrl
POP4	NM_006627 // POP4 // processing of precursor 4, ribonuclease P/MRP subunit (S. cerevisi	8027390	NM_006627	0.0398204	2.61835	KiCa up vs Ctrl
POSTN	NM_006475 // POSTN // periostin, osteoblast specific factor // 13q13.3 // 10631 /// NM_	7971077	NM_006475	0.00855841	6.58846	KiCa up vs Ctrl
POT1	NM_015450 // POT1 // protection of telomeres 1 homolog (S. pombe) // 7q31.33 // 25913 /	8142697	NM_015450	0.00533772	2.01201	KiCa up vs Ctrl
PPAP2A	NM_003711 // PPAP2A // phosphatidic acid phosphatase type 2A // 5q11 // 8611 /// NM_176	8112107	NM_003711	0.0323594	2.73931	KiCa up vs Ctrl
PPAPDC1A	NM_001030059 // PPAPDC1A // phosphatidic acid phosphatase type 2 domain containing 1A /	7930980	NM_001030059	0.0458731	-2.84492	KiCa down vs Ctrl
PPARG	NM_138712 // PPARG // peroxisome proliferator-activated receptor gamma // 3p25 // 5468	8077899	NM_138712	0.00892305	3.28104	KiCa up vs Ctrl
PPCS	NM_024664 // PPCS // phosphopantothenoylcysteine synthetase // 1p34.2 // 79717 /// NM_0	7900546	NM_024664	0.0419837	-2.01381	KiCa down vs Ctrl
PPP1R12A	NM_001143885 // PPP1R12A // protein phosphatase 1, regulatory (inhibitor) subunit 12A /	7965123	NM_001143885	0.028205	3.26628	KiCa up vs Ctrl
PPP1R1A	NM_006741 // PPP1R1A // protein phosphatase 1, regulatory (inhibitor) subunit 1A // 12q	7963826	NM_006741	0.000159485	-7.8686	KiCa down vs Ctrl
PPP2R3C	NM_017917 // PPP2R3C // protein phosphatase 2 (formerly 2A), regulatory subunit B'', ga	7978628	NM_017917	0.00470906	2.72141	KiCa up vs Ctrl
PPWD1	NM_015342 // PPWD1 // peptidylprolyl isomerase domain and WD repeat containing 1 // 5q1	8105633	NM_015342	0.0339202	2.53347	KiCa up vs Ctrl
PRAP1	NM_145202 // PRAP1 // proline-rich acidic protein 1 // 10q26.3 // 118471 /// NM_0011452	7931571	NM_145202	0.000874939	-3.44407	KiCa down vs Ctrl
PRC1	NM_003981 // PRC1 // protein regulator of cytokinesis 1 // 15q26.1 // 9055 /// NM_19941	7991406	NM_003981	0.00077045	2.75125	KiCa up vs Ctrl
PRDM1	NM_001198 // PRDM1 // PR domain containing 1, with ZNF domain // 6q21-q22.1 // 639 ///	8121257	NM_001198	0.0240417	5.44419	KiCa up vs Ctrl
PRELID1	NM_013237 // PRELID1 // PRELI domain containing 1 // 5q35.3 // 27166 /// ENST0000030320	8110318	NM_013237	0.0368989	-2.17328	KiCa down vs Ctrl
PREX1	NM_020820 // PREX1 // phosphatidylinositol-3,4,5-trisphosphate-dependent Rac exchange f	8066848	NM_020820	0.0469697	2.80887	KiCa up vs Ctrl
PREX2	NM_024870 // PREX2 // phosphatidylinositol-3,4,5-trisphosphate-dependent Rac exchange f	8146794	NM_024870	0.0320428	3.79593	KiCa up vs Ctrl
PRKAG2	NM_016203 // PRKAG2 // protein kinase, AMP-activated, gamma 2 non-catalytic subunit //	8143961	NM_016203	0.049081	2.37107	KiCa up vs Ctrl
PRKCH	NM_006255 // PRKCH // protein kinase C, eta // 14q22-q23 // 5583 /// ENST00000332981 //	7974835	NM_006255	0.00104661	6.37448	KiCa up vs Ctrl
PROC	NM_000312 // PROC // protein C (inactivator of coagulation factors Va and VIIIa) // 2q1	8045018	NM_000312	0.0290771	-3.26031	KiCa down vs Ctrl
PRODH	NM_016335 // PRODH // proline dehydrogenase (oxidase) 1 // 22q11.21 // 5625 /// ENST000	8074335	NM_016335	0.0465153	-2.61782	KiCa down vs Ctrl
PRODH2	NM_021232 // PRODH2 // proline dehydrogenase (oxidase) 2 // 19q13.1 // 58510 /// ENST00	8036155	NM_021232	0.0103968	-6.9548	KiCa down vs Ctrl
ProSAPiP1	NM_014731 // ProSAPiP1 // ProSAPiP1 protein // 20p13 // 9762 /// ENST00000329152 // Pro	8064591	NM_014731	0.0493098	-2.82383	KiCa down vs Ctrl
PROX1	NM_002763 // PROX1 // prospero homeobox 1 // 1q32.2-q32.3 // 5629 /// ENST00000366958 /	7909681	NM_002763	0.0474907	-3.31969	KiCa down vs Ctrl
PROZ	NM_003891 // PROZ // protein Z, vitamin K-dependent plasma glycoprotein // 13q34 // 885	7970251	NM_003891	0.00130366	-6.29873	KiCa down vs Ctrl
PRR11	NM_018304 // PRR11 // proline rich 11 // 17q22 // 55771 /// ENST00000262293 // PRR11 //	8008784	NM_018304	0.00197191	2.97302	KiCa up vs Ctrl
PRR13	NM_018457 // PRR13 // proline rich 13 // 12q12 // 54458 /// NM_001005354 // PRR13 // pr	8036808	NM_018457	0.0031069	-2.12013	KiCa down vs Ctrl
PRRX1	NM_006902 // PRRX1 // paired related homeobox 1 // 1q24 // 5396 /// NM_022716 // PRRX1	7907222	NM_006902	0.0218271	2.21689	KiCa up vs Ctrl
PRSS42	NM_182702 // PRSS42 // protease, serine, 42 // 3p21.31 // 339906 /// ENST00000429665 //	8086683	NM_182702	5.83841e-05	-2.01485	KiCa down vs Ctrl
PRTFDC1	NM_020200 // PRTFDC1 // phosphoribosyl transferase domain containing 1 // 10p12.1 // 56	7932584	NM_020200	0.0102497	2.88724	KiCa up vs Ctrl
PSAT1	NM_058179 // PSAT1 // phosphoserine aminotransferase 1 // 9q21.2 // 29968 /// NM_021154	8156043	NM_058179	0.0251326	-9.13982	KiCa down vs Ctrl
PSMD13	NM_002817 // PSMD13 // proteasome (prosome, macropain) 26S subunit, non-ATPase, 13 // 1	7937287	NM_002817	0.0307755	2.03077	KiCa up vs Ctrl
PTGDS	NM_000954 // PTGDS // prostaglandin D2 synthase 21kDa (brain) // 9q34.2-q34.3 // 5730 /	8159521	NM_000954	0.00982911	-4.35082	KiCa down vs Ctrl
PTGFR	NM_001039585 // PTGFR // prostaglandin F receptor (FP) // 1p31.1 // 5737 /// NM_000959	7902527	NM_001039585	0.00134745	-2.15217	KiCa down vs Ctrl
PTGS1	NM_000962 // PTGS1 // prostaglandin-endoperoxide synthase 1 (prostaglandin G/H synthase	8157650	NM_000962	0.000312359	9.71631	KiCa up vs Ctrl
PTH1R	NM_000316 // PTH1R // parathyroid hormone 1 receptor // 3p22-p21.1 // 5745 /// ENST0000	8079433	NM_000316	0.00666229	-5.6753	KiCa down vs Ctrl
PTP4A3	NM_032611 // PTP4A3 // protein tyrosine phosphatase type IVA, member 3 // 8q24.3 // 111	8148501	NM_032611	0.0124958	2.514	KiCa up vs Ctrl
PTPN22	NM_015967 // PTPN22 // protein tyrosine phosphatase, non-receptor type 22 (lymphoid) //	7918657	NM_015967	0.0102712	3.12758	KiCa up vs Ctrl
PTPRC	NM_002838 // PTPRC // protein tyrosine phosphatase, receptor type, C // 1q31-q32 // 578	7908553	NM_002838	0.0353582	4.27651	KiCa up vs Ctrl
PTPRE	NM_006504 // PTPRE // protein tyrosine phosphatase, receptor type, E // 10q26 // 5791 /	7931353	NM_006504	0.0251987	3.51173	KiCa up vs Ctrl
PTPRO	NM_030667 // PTPRO // protein tyrosine phosphatase, receptor type, O // 12p13.3-p13.2|1	7954143	NM_030667	0.00594382	-9.21135	KiCa down vs Ctrl
PXDN	NM_012293 // PXDN // peroxidasin homolog (Drosophila) // 2p25 // 7837 /// ENST000002528	8050007	NM_012293	0.0099667	5.20654	KiCa up vs Ctrl
PXMP2	NM_018663 // PXMP2 // peroxisomal membrane protein 2, 22kDa // 12q24.33 // 5827 /// ENS	7960117	NM_018663	0.0384653	-2.12257	KiCa down vs Ctrl
QDPR	NM_000320 // QDPR // quinoid dihydropteridine reductase // 4p15.31 // 5860 /// ENST0000	8099541	NM_000320	0.00635891	-2.35243	KiCa down vs Ctrl
QPRT	NM_014298 // QPRT // quinolinate phosphoribosyltransferase // 16p11.2 // 23475 /// ENST	7994609	NM_014298	0.0142324	-2.50371	KiCa down vs Ctrl
QSOX1	NM_002826 // QSOX1 // quiescin Q6 sulfhydryl oxidase 1 // 1q24 // 5768 /// NM_001004128	7907830	NM_002826	0.0307459	2.64803	KiCa up vs Ctrl
RAB11FIP3	NM_014700 // RAB11FIP3 // RAB11 family interacting protein 3 (class II) // 16p13.3 // 9	7991860	NM_014700	0.0332118	-2.39729	KiCa down vs Ctrl
RAB2B	NM_032846 // RAB2B // RAB2B, member RAS oncogene family // 14q11.2 // 84932 /// NR_0280	7977736	NM_032846	0.00378162	2.1647	KiCa up vs Ctrl
RAB31	NM_006868 // RAB31 // RAB31, member RAS oncogene family // 18p11.3 // 11031 /// ENST000	8020110	NM_006868	0.0231669	2.61146	KiCa up vs Ctrl
RAB38	NM_022337 // RAB38 // RAB38, member RAS oncogene family // 11q14 // 23682 /// ENST00000	7950899	NM_022337	0.00791392	3.03485	KiCa up vs Ctrl
RAB6B	NM_016577 // RAB6B // RAB6B, member RAS oncogene family // 3q22.1 // 51560 /// ENST0000	8090803	NM_016577	0.00650593	2.26905	KiCa up vs Ctrl
RAB7L1	NM_003929 // RAB7L1 // RAB7, member RAS oncogene family-like 1 // 1q32 // 8934 /// NM_0	7923812	NM_003929	0.0119296	-3.92435	KiCa down vs Ctrl
RAB9A	NM_004251 // RAB9A // RAB9A, member RAS oncogene family // Xp22.2 // 9367 /// ENST00000	8166098	NM_004251	0.0384636	2.17491	KiCa up vs Ctrl
RAD23B	NM_002874 // RAD23B // RAD23 homolog B (S. cerevisiae) // 9q31.2 // 5887 /// ENST000003	8157125	NM_002874	0.0458215	2.53625	KiCa up vs Ctrl
RALGAPA1	NM_014990 // RALGAPA1 // Ral GTPase activating protein, alpha subunit 1 (catalytic) //	7978653	NM_014990	0.0319118	2.32326	KiCa up vs Ctrl
RAPGEF1	NM_005312 // RAPGEF1 // Rap guanine nucleotide exchange factor (GEF) 1 // 9q34.3 // 288	8164665	NM_005312	0.0131867	2.12072	KiCa up vs Ctrl
RAPGEF4	NM_007023 // RAPGEF4 // Rap guanine nucleotide exchange factor (GEF) 4 // 2q31-q32 // 1	8046428	NM_007023	0.00101967	3.50628	KiCa up vs Ctrl
RAPGEF5	NM_012294 // RAPGEF5 // Rap guanine nucleotide exchange factor (GEF) 5 // 7p15.3 // 977	8138504	NM_012294	0.047026	2.93894	KiCa up vs Ctrl
RAPH1	NM_213589 // RAPH1 // Ras association (RalGDS/AF-6) and pleckstrin homology domains 1 /	8058390	NM_213589	0.0124353	2.44888	KiCa up vs Ctrl
RARB	NM_000965 // RARB // retinoic acid receptor, beta // 3p24 // 5915 /// NM_016152 // RARB	8078286	NM_000965	0.014279	2.50834	KiCa up vs Ctrl
RASD2	NM_014310 // RASD2 // RASD family, member 2 // 22q13.1 // 23551 /// ENST00000216127 //	8072705	NM_014310	0.0114876	2.76335	KiCa up vs Ctrl
RASGRF2	NM_006909 // RASGRF2 // Ras protein-specific guanine nucleotide-releasing factor 2 // 5	8106660	NM_006909	0.00581548	3.06014	KiCa up vs Ctrl
RASGRP1	NM_005739 // RASGRP1 // RAS guanyl releasing protein 1 (calcium and DAG-regulated) // 1	7987405	NM_005739	0.0377646	2.43486	KiCa up vs Ctrl
RASIP1	NM_017805 // RASIP1 // Ras interacting protein 1 // 19q13.33 // 54922 /// ENST000002221	8038163	NM_017805	0.0049898	2.10696	KiCa up vs Ctrl
RASL11A	NM_206827 // RASL11A // RAS-like, family 11, member A // 13q12.2 // 387496 /// ENST0000	7968236	NM_206827	0.0254691	-2.11933	KiCa down vs Ctrl
RASL11B	NM_023940 // RASL11B // RAS-like, family 11, member B // 4q12 // 65997 /// ENST00000248	8095043	NM_023940	0.0163789	-3.41579	KiCa down vs Ctrl
RASSF10	NM_001080521 // RASSF10 // Ras association (RalGDS/AF-6) domain family (N-terminal) mem	7938559	NM_001080521	0.0221403	-2.07341	KiCa down vs Ctrl
RASSF2	NM_014737 // RASSF2 // Ras association (RalGDS/AF-6) domain family member 2 // 20pter-p	8064790	NM_014737	0.0260518	6.45637	KiCa up vs Ctrl
RASSF3	NM_178169 // RASSF3 // Ras association (RalGDS/AF-6) domain family member 3 // 12q14.2	7956819	NM_178169	0.00659447	3.13148	KiCa up vs Ctrl
RASSF5	NM_182663 // RASSF5 // Ras association (RalGDS/AF-6) domain family member 5 // 1q32.1 /	7909214	NM_182663	0.00515543	2.31037	KiCa up vs Ctrl
RASSF6	NM_201431 // RASSF6 // Ras association (RalGDS/AF-6) domain family member 6 // 4q13.3 /	8100943	NM_201431	0.0496043	2.25865	KiCa up vs Ctrl
RBBP6	NM_006910 // RBBP6 // retinoblastoma binding protein 6 // 16p12.2 // 5930 /// NM_018703	7994161	NM_006910	0.0247873	2.13239	KiCa up vs Ctrl
RBBP8	NM_002894 // RBBP8 // retinoblastoma binding protein 8 // 18q11.2 // 5932 /// NM_203291	8020468	NM_002894	0.0212348	2.82771	KiCa up vs Ctrl
RBP4	NM_006744 // RBP4 // retinol binding protein 4, plasma // 10q23-q24 // 5950 /// ENST000	7935116	NM_006744	0.00698666	-20.9666	KiCa down vs Ctrl
RBP5	NM_031491 // RBP5 // retinol binding protein 5, cellular // 12p13.31 // 83758 /// ENST0	7960764	NM_031491	0.0289966	-5.85443	KiCa down vs Ctrl
RCOR1	NM_015156 // RCOR1 // REST corepressor 1 // 14q32.31 // 23186 /// ENST00000262241 // RC	7977003	NM_015156	0.00542091	2.00316	KiCa up vs Ctrl
REC8	NM_001048205 // REC8 // REC8 homolog (yeast) // 14q11.2-q12 // 9985 /// NM_005132 // RE	7973629	NM_001048205	0.00725004	-2.0854	KiCa down vs Ctrl
REEP3	NM_001001330 // REEP3 // receptor accessory protein 3 // 10q21.3 // 221035 /// ENST0000	7927799	NM_001001330	0.0170908	2.31355	KiCa up vs Ctrl
REEP6	NM_138393 // REEP6 // receptor accessory protein 6 // 19p13.3 // 92840 /// ENST00000233	8024323	NM_138393	0.00838235	-3.80871	KiCa down vs Ctrl
REN	NM_000537 // REN // renin // 1q32 // 5972 /// ENST00000272190 // REN // renin // 1q32 /	7923608	NM_000537	0.0197022	-4.24702	KiCa down vs Ctrl
RFC4	NM_002916 // RFC4 // replication factor C (activator 1) 4, 37kDa // 3q27 // 5984 /// NM	8092640	NM_002916	0.0155554	3.69244	KiCa up vs Ctrl
RFTN2	NM_144629 // RFTN2 // raftlin family member 2 // 2q33.1 // 130132 /// ENST00000295049 /	8058063	NM_144629	0.0134248	2.7733	KiCa up vs Ctrl
RGS1	NM_002922 // RGS1 // regulator of G-protein signaling 1 // 1q31 // 5996 /// ENST0000036	7908388	NM_002922	0.0274691	7.69189	KiCa up vs Ctrl
RGS5	NM_003617 // RGS5 // regulator of G-protein signaling 5 // 1q23.1 // 8490 /// ENST00000	7921916	NM_003617	0.0254814	3.02699	KiCa up vs Ctrl
RHOJ	NM_020663 // RHOJ // ras homolog gene family, member J // 14q23.2 // 57381 /// ENST0000	7974902	NM_020663	0.0444395	2.99948	KiCa up vs Ctrl
RIMKLB	NM_020734 // RIMKLB // ribosomal modification protein rimK-like family member B // 12p1	7953765	NM_020734	0.00027548	2.30921	KiCa up vs Ctrl
RINT1	NM_021930 // RINT1 // RAD50 interactor 1 // 7q22.3 // 60561 /// ENST00000257700 // RINT	8135323	NM_021930	0.00230313	2.00663	KiCa up vs Ctrl
RIPK2	NM_003821 // RIPK2 // receptor-interacting serine-threonine kinase 2 // 8q21 // 8767 //	8147206	NM_003821	0.00981775	2.68876	KiCa up vs Ctrl
RN7SL1	NR_002715 // RN7SL1 // RNA, 7SL, cytoplasmic 1 // 14q21.3 // 6029 /// NR_027260 // RN7S	8040338	NR_002715	0.0124061	-5.14065	KiCa down vs Ctrl
RNF125	NM_017831 // RNF125 // ring finger protein 125 // 18q12.1 // 54941 /// ENST00000217740	8020806	NM_017831	0.0087931	2.86111	KiCa up vs Ctrl
RNF160	NM_015565 // RNF160 // ring finger protein 160 // 21q22.11 // 26046 /// ENST00000389194	8069711	NM_015565	0.0230005	2.06533	KiCa up vs Ctrl
RNF169	NM_001098638 // RNF169 // ring finger protein 169 // 11q13.4 // 254225 /// NM_182969 //	7942544	NM_001098638	0.0145511	2.18136	KiCa up vs Ctrl
RNF183	NM_145051 // RNF183 // ring finger protein 183 // 9q32 // 138065 /// BC013036 // RNF183	8163485	NM_145051	0.0141289	-2.09605	KiCa down vs Ctrl
RNF186	NM_019062 // RNF186 // ring finger protein 186 // 1p36.13 // 54546 /// ENST00000375121	7913206	NM_019062	0.0296272	-3.69072	KiCa down vs Ctrl
RNF217	NM_152553 // RNF217 // ring finger protein 217 // 6q22.31 // 154214 /// ENST00000359704	8121825	NM_152553	0.0275779	2.28448	KiCa up vs Ctrl
RNF43	NM_017763 // RNF43 // ring finger protein 43 // 17q22 // 54894 /// ENST00000407977 // R	8016994	NM_017763	0.044116	-2.25137	KiCa down vs Ctrl
ROBO1	NM_133631 // ROBO1 // roundabout, axon guidance receptor, homolog 1 (Drosophila) // 3p1	8088919	NM_133631	0.00350684	3.62871	KiCa up vs Ctrl
ROCK1	NM_005406 // ROCK1 // Rho-associated, coiled-coil containing protein kinase 1 // 18q11.	8022441	NM_005406	0.0124555	2.59523	KiCa up vs Ctrl
RPAIN	NR_027680 // RPAIN // RPA interacting protein // 17p13.2 // 84268 /// NR_027681 // RPAI	8004133	NR_027680	0.0359383	2.44305	KiCa up vs Ctrl
RPL22P15	CR590757 // RPL22P15 // ribosomal protein L22 pseudogene 15 // 2q13 // 645231	8054477	CR590757	0.0365048	-2.04327	KiCa down vs Ctrl
RPL6	NM_001024662 // RPL6 // ribosomal protein L6 // 12q24.1 // 6128 /// NM_000970 // RPL6 /	8022170	NM_001024662	0.0178203	2.14527	KiCa up vs Ctrl
RPLP0	NM_001002 // RPLP0 // ribosomal protein, large, P0 // 12q24.2 // 6175 /// NM_053275 //	8109750	NM_001002	0.0420291	6.03602	KiCa up vs Ctrl
RPPH1	NR_002312 // RPPH1 // ribonuclease P RNA component H1 // 14q11.2 // 85495	7977507	NR_002312	0.00233176	-22.2656	KiCa down vs Ctrl
RPRML	NM_203400 // RPRML // reprimo-like // 17q21.32 // 388394 /// ENST00000322329 // RPRML /	8016320	NM_203400	0.0299026	-2.25556	KiCa down vs Ctrl
RPS14	NM_001025071 // RPS14 // ribosomal protein S14 // 5q31-q33 // 6208 /// NM_001025070 //	8115158	NM_001025071	0.0302285	2.66397	KiCa up vs Ctrl
RPS19	NM_001022 // RPS19 // ribosomal protein S19 // 19q13.2 // 6223 /// ENST00000221975 // R	8029129	NM_001022	0.00358542	2.22682	KiCa up vs Ctrl
RPS26P11	NR_002309 // RPS26P11 // ribosomal protein S26 pseudogene 11 // Xq13.1 // 441502 /// NM	8168357	NR_002309	0.0496053	2.31964	KiCa up vs Ctrl
RPS27	ENST00000447487 // RPS27 // ribosomal protein S27 // 1q21 // 6232	7960359	ENST00000447487	0.0146389	-2.84281	KiCa down vs Ctrl
RSAD1	NM_018346 // RSAD1 // radical S-adenosyl methionine domain containing 1 // 17q21.33 //	8008339	NM_018346	0.00382662	-2.1641	KiCa down vs Ctrl
RSL1D1	NM_015659 // RSL1D1 // ribosomal L1 domain containing 1 // 16p13.13 // 26156 /// ENST00	7999520	NM_015659	0.027549	2.0052	KiCa up vs Ctrl
RTP4	NM_022147 // RTP4 // receptor (chemosensory) transporter protein 4 // 3q27.3 // 64108 /	8084732	NM_022147	0.0321135	2.48461	KiCa up vs Ctrl
RUNX1	NM_001001890 // RUNX1 // runt-related transcription factor 1 // 21q22.3 // 861 /// NM_0	8070194	NM_001001890	0.0147622	2.80704	KiCa up vs Ctrl
RUNX1T1	NM_175634 // RUNX1T1 // runt-related transcription factor 1; translocated to, 1 (cyclin	8151768	NM_175634	0.0309448	2.46075	KiCa up vs Ctrl
RXFP3	NM_016568 // RXFP3 // relaxin/insulin-like family peptide receptor 3 // 5p15.1-p14 // 5	8104781	NM_016568	0.0428203	-2.27394	KiCa down vs Ctrl
S100A14	NM_020672 // S100A14 // S100 calcium binding protein A14 // 1q21.3 // 57402 /// ENST000	7920297	NM_020672	0.00479096	-2.61182	KiCa down vs Ctrl
S1PR1	NM_001400 // S1PR1 // sphingosine-1-phosphate receptor 1 // 1p21 // 1901 /// ENST000003	7903393	NM_001400	0.0410104	2.36313	KiCa up vs Ctrl
SALL3	NM_171999 // SALL3 // sal-like 3 (Drosophila) // 18q23 // 27164 /// ENST00000299466 //	8021826	NM_171999	0.00605122	-2.62049	KiCa down vs Ctrl
SAMD9	NM_017654 // SAMD9 // sterile alpha motif domain containing 9 // 7q21.2 // 54809 /// EN	8140967	NM_017654	0.00230314	2.45574	KiCa up vs Ctrl
SAMD9L	NM_152703 // SAMD9L // sterile alpha motif domain containing 9-like // 7q21.2 // 219285	8140971	NM_152703	0.0281454	4.22202	KiCa up vs Ctrl
SAMHD1	NM_015474 // SAMHD1 // SAM domain and HD domain 1 // 20pter-q12 // 25939 /// AK123544 /	8062339	NM_015474	0.00722895	-3.03301	KiCa down vs Ctrl
SASS6	NM_194292 // SASS6 // spindle assembly 6 homolog (C. elegans) // 1p21.2 // 163786 /// E	7917976	NM_194292	0.0141618	2.43131	KiCa up vs Ctrl
SAT2	NM_133491 // SAT2 // spermidine/spermine N1-acetyltransferase family member 2 // 17p13.	8012247	NM_133491	0.043109	-2.95521	KiCa down vs Ctrl
SBK1	NM_001024401 // SBK1 // SH3-binding domain kinase 1 // 16p11.2 // 388228 /// ENST000003	7994345	NM_001024401	0.0107496	-2.66243	KiCa down vs Ctrl
SCARNA17	NR_003003 // SCARNA17 // small Cajal body-specific RNA 17 // 18q21.1 // 677769	8021183	NR_003003	0.0454397	-7.44421	KiCa down vs Ctrl
SCARNA5	NR_003008 // SCARNA5 // small Cajal body-specific RNA 5 // 2q37.1 // 677775	8049297	NR_003008	0.0121158	-6.93852	KiCa down vs Ctrl
SCARNA6	NR_003006 // SCARNA6 // small Cajal body-specific RNA 6 // 2q37.1 // 677772	8049299	NR_003006	0.0034558	-5.61261	KiCa down vs Ctrl
SCD	NM_005063 // SCD // stearoyl-CoA desaturase (delta-9-desaturase) // 10q24.31 // 6319 //	7929816	NM_005063	0.00161144	4.93492	KiCa up vs Ctrl
SCN2A	NM_021007 // SCN2A // sodium channel, voltage-gated, type II, alpha subunit // 2q23-q24	8046020	NM_021007	0.00310095	-3.1528	KiCa down vs Ctrl
SCN7A	NM_002976 // SCN7A // sodium channel, voltage-gated, type VII, alpha // 2q21-q23 // 633	8056518	NM_002976	0.00764831	-3.37266	KiCa down vs Ctrl
SCNN1B	NM_000336 // SCNN1B // sodium channel, nonvoltage-gated 1, beta // 16p12.2-p12.1 // 633	7994074	NM_000336	0.000832231	-7.34499	KiCa down vs Ctrl
SCNN1G	NM_001039 // SCNN1G // sodium channel, nonvoltage-gated 1, gamma // 16p12 // 6340 /// E	7994058	NM_001039	0.000722358	-25.0276	KiCa down vs Ctrl
SCRN2	NM_001145023 // SCRN2 // secernin 2 // 17q21.32 // 90507 /// NM_138355 // SCRN2 // sece	8016371	NM_001145023	0.00758	-2.66663	KiCa down vs Ctrl
SCTR	NM_002980 // SCTR // secretin receptor // 2q14.1 // 6344 /// ENST00000019103 // SCTR //	8054846	NM_002980	0.00345158	-2.3038	KiCa down vs Ctrl
SCYL3	NM_181093 // SCYL3 // SCY1-like 3 (S. cerevisiae) // 1q24.2 // 57147 /// AL354614 // C1	7907183	NM_181093	0.023232	2.0785	KiCa up vs Ctrl
SDC1	NM_001006946 // SDC1 // syndecan 1 // 2p24.1 // 6382 /// NM_002997 // SDC1 // syndecan	8050557	NM_001006946	0.0302434	-3.23244	KiCa down vs Ctrl
SDC2	NM_002998 // SDC2 // syndecan 2 // 8q22-q23 // 6383 /// ENST00000302190 // SDC2 // synd	8147461	NM_002998	0.0102281	2.84097	KiCa up vs Ctrl
SDCCAG1	ENST00000382135 // SDCCAG1 // serologically defined colon cancer antigen 1 // 14q22 //	7978905	ENST00000382135	0.0187101	-2.44841	KiCa down vs Ctrl
SDF2L1	NM_022044 // SDF2L1 // stromal cell-derived factor 2-like 1 // 22q11.21 // 23753 /// EN	8071559	NM_022044	0.0378168	-2.09187	KiCa down vs Ctrl
SEC22C	NM_004206 // SEC22C // SEC22 vesicle trafficking protein homolog C (S. cerevisiae) // 3	8086406	NM_004206	0.0403102	2.41501	KiCa up vs Ctrl
SEC24D	NM_014822 // SEC24D // SEC24 family, member D (S. cerevisiae) // 4q26 // 9871 /// ENST0	8102482	NM_014822	0.0112231	2.42864	KiCa up vs Ctrl
SELPLG	NM_003006 // SELPLG // selectin P ligand // 12q24 // 6404 /// ENST00000388962 // SELPLG	7966127	NM_003006	0.00992047	2.47182	KiCa up vs Ctrl
SEMA3F	NM_004186 // SEMA3F // sema domain, immunoglobulin domain (Ig), short basic domain, sec	8079896	NM_004186	0.0270536	2.54839	KiCa up vs Ctrl
SEMA4A	NM_022367 // SEMA4A // sema domain, immunoglobulin domain (Ig), transmembrane domain (T	7906107	NM_022367	0.00534788	-2.06451	KiCa down vs Ctrl
SENP1	NM_014554 // SENP1 // SUMO1/sentrin specific peptidase 1 // 12q13.1 // 29843 /// NM_001	7962760	NM_014554	0.0153465	2.79861	KiCa up vs Ctrl
SERPINA4	NM_006215 // SERPINA4 // serpin peptidase inhibitor, clade A (alpha-1 antiproteinase, a	7976481	NM_006215	0.0204079	-2.63197	KiCa down vs Ctrl
SERPINA5	NM_000624 // SERPINA5 // serpin peptidase inhibitor, clade A (alpha-1 antiproteinase, a	7976488	NM_000624	0.00206875	-20.4302	KiCa down vs Ctrl
SERPINA6	NM_001756 // SERPINA6 // serpin peptidase inhibitor, clade A (alpha-1 antiproteinase, a	7981059	NM_001756	0.0270548	-4.55034	KiCa down vs Ctrl
SERPINB9	NM_004155 // SERPINB9 // serpin peptidase inhibitor, clade B (ovalbumin), member 9 // 6	8123609	NM_004155	0.0342341	2.0828	KiCa up vs Ctrl
SERPINH1	NM_001235 // SERPINH1 // serpin peptidase inhibitor, clade H (heat shock protein 47), m	7942596	NM_001235	0.00298214	3.07297	KiCa up vs Ctrl
SET	NM_003011 // SET // SET nuclear oncogene // 9q34 // 6418 /// NM_001122821 // SET // SET	8158372	NM_003011	0.0220694	2.07645	KiCa up vs Ctrl
SETD8	NM_020382 // SETD8 // SET domain containing (lysine methyltransferase) 8 // 12q24.31 //	8053733	NM_020382	0.00845081	2.09094	KiCa up vs Ctrl
SFRP1	NM_003012 // SFRP1 // secreted frizzled-related protein 1 // 8p12-p11.1 // 6422 /// ENS	8150428	NM_003012	0.00571567	-5.24421	KiCa down vs Ctrl
SFRP2	NM_003013 // SFRP2 // secreted frizzled-related protein 2 // 4q31.3 // 6423 /// ENST000	8103254	NM_003013	0.0139187	4.39566	KiCa up vs Ctrl
SFXN2	NM_178858 // SFXN2 // sideroflexin 2 // 10q24.32 // 118980 /// ENST00000369893 // SFXN2	7930148	NM_178858	0.0290847	-3.42408	KiCa down vs Ctrl
SFXN5	NM_144579 // SFXN5 // sideroflexin 5 // --- // 94097 /// ENST00000272433 // SFXN5 // si	8052979	NM_144579	0.00133954	-2.88524	KiCa down vs Ctrl
SGPP1	NM_030791 // SGPP1 // sphingosine-1-phosphate phosphatase 1 // 14q23.2 // 81537 /// ENS	7979574	NM_030791	0.00381276	-2.5666	KiCa down vs Ctrl
SH2B3	NM_005475 // SH2B3 // SH2B adaptor protein 3 // 12q24 // 10019 /// ENST00000341259 // S	7958749	NM_005475	0.00864021	3.40824	KiCa up vs Ctrl
SH3PXD2B	NM_001017995 // SH3PXD2B // SH3 and PX domains 2B // 5q35.1 // 285590 /// ENST000003116	8115814	NM_001017995	0.0256495	2.72305	KiCa up vs Ctrl
SHE	NM_001010846 // SHE // Src homology 2 domain containing E // 1q21.3 // 126669 /// ENST0	7920506	NM_001010846	0.019383	2.87098	KiCa up vs Ctrl
SHISA3	NM_001080505 // SHISA3 // shisa homolog 3 (Xenopus laevis) // 4p13 // 152573 /// ENST00	8094870	NM_001080505	0.00260941	-2.17815	KiCa down vs Ctrl
SHMT1	NM_004169 // SHMT1 // serine hydroxymethyltransferase 1 (soluble) // 17p11.2 // 6470 //	8013243	NM_004169	0.0485576	-4.20147	KiCa down vs Ctrl
SIK1	NM_173354 // SIK1 // salt-inducible kinase 1 // 21q22.3 // 150094 /// ENST00000270162 /	8070665	NM_173354	0.00194344	2.42266	KiCa up vs Ctrl
SIM2	NM_009586 // SIM2 // single-minded homolog 2 (Drosophila) // 21q22.2|21q22.13 // 6493 /	8068496	NM_009586	0.0016141	-6.43658	KiCa down vs Ctrl
SIPA1L2	NM_020808 // SIPA1L2 // signal-induced proliferation-associated 1 like 2 // 1q42.2 // 5	7925062	NM_020808	0.0216834	2.82499	KiCa up vs Ctrl
SKA3	NM_145061 // SKA3 // spindle and kinetochore associated complex subunit 3 // 13q12.11 /	7970513	NM_145061	0.000512153	2.00039	KiCa up vs Ctrl
SLC10A7	NM_001029998 // SLC10A7 // solute carrier family 10 (sodium/bile acid cotransporter fam	8103043	NM_001029998	0.0177357	2.45229	KiCa up vs Ctrl
SLC12A1	NM_000338 // SLC12A1 // solute carrier family 12 (sodium/potassium/chloride transporter	7983564	NM_000338	0.000308211	-151.384	KiCa down vs Ctrl
SLC12A3	NM_000339 // SLC12A3 // solute carrier family 12 (sodium/chloride transporters), member	7995868	NM_000339	8.17469e-05	-61.4283	KiCa down vs Ctrl
SLC13A2	NR_027384 // SLC13A2 // solute carrier family 13 (sodium-dependent dicarboxylate transp	8005879	NR_027384	0.0179207	-12.9251	KiCa down vs Ctrl
SLC13A3	NM_022829 // SLC13A3 // solute carrier family 13 (sodium-dependent dicarboxylate transp	8066757	NM_022829	0.000268161	-50.1695	KiCa down vs Ctrl
SLC15A1	NM_005073 // SLC15A1 // solute carrier family 15 (oligopeptide transporter), member 1 /	7972461	NM_005073	0.0424972	-7.66103	KiCa down vs Ctrl
SLC15A2	NM_021082 // SLC15A2 // solute carrier family 15 (H+/peptide transporter), member 2 //	8082012	NM_021082	0.046191	-3.90212	KiCa down vs Ctrl
SLC16A6	NM_001174166 // SLC16A6 // solute carrier family 16, member 6 (monocarboxylic acid tran	8017843	NM_001174166	0.00264137	2.76281	KiCa up vs Ctrl
SLC19A3	NM_025243 // SLC19A3 // solute carrier family 19, member 3 // 2q37 // 80704 /// ENST000	8059538	NM_025243	0.00195971	-2.49937	KiCa down vs Ctrl
SLC1A4	NM_003038 // SLC1A4 // solute carrier family 1 (glutamate/neutral amino acid transporte	8042310	NM_003038	0.0362684	2.28554	KiCa up vs Ctrl
SLC20A2	NM_006749 // SLC20A2 // solute carrier family 20 (phosphate transporter), member 2 // 8	8150537	NM_006749	0.0433043	-2.32375	KiCa down vs Ctrl
SLC22A11	NM_018484 // SLC22A11 // solute carrier family 22 (organic anion/urate transporter), me	7941062	NM_018484	0.0336154	-6.51005	KiCa down vs Ctrl
SLC22A12	NM_144585 // SLC22A12 // solute carrier family 22 (organic anion/urate transporter), me	7941074	NM_144585	0.00278508	-13.9871	KiCa down vs Ctrl
SLC22A6	NM_004790 // SLC22A6 // solute carrier family 22 (organic anion transporter), member 6	7948920	NM_004790	0.000868784	-21.1411	KiCa down vs Ctrl
SLC22A7	NM_006672 // SLC22A7 // solute carrier family 22 (organic anion transporter), member 7	8119782	NM_006672	0.0129052	-10.6019	KiCa down vs Ctrl
SLC22A8	NM_004254 // SLC22A8 // solute carrier family 22 (organic anion transporter), member 8	7948937	NM_004254	0.00035857	-66.2664	KiCa down vs Ctrl
SLC23A1	NM_005847 // SLC23A1 // solute carrier family 23 (nucleobase transporters), member 1 //	8114491	NM_005847	0.0176123	-5.67207	KiCa down vs Ctrl
SLC24A1	NM_004727 // SLC24A1 // solute carrier family 24 (sodium/potassium/calcium exchanger),	7984276	NM_004727	0.0430697	2.14836	KiCa up vs Ctrl
SLC25A10	NM_012140 // SLC25A10 // solute carrier family 25 (mitochondrial carrier; dicarboxylate	8010673	NM_012140	0.0103779	-2.9836	KiCa down vs Ctrl
SLC25A33	NM_032315 // SLC25A33 // solute carrier family 25, member 33 // 1p36.22 // 84275 /// EN	7897460	NM_032315	0.0383181	-2.88572	KiCa down vs Ctrl
SLC25A40	NM_018843 // SLC25A40 // solute carrier family 25, member 40 // 7q21.12 // 55972 /// EN	8140814	NM_018843	0.025998	4.00925	KiCa up vs Ctrl
SLC28A2	NM_004212 // SLC28A2 // solute carrier family 28 (sodium-coupled nucleoside transporter	7983447	NM_004212	0.0114023	-2.20993	KiCa down vs Ctrl
SLC29A4	NM_001040661 // SLC29A4 // solute carrier family 29 (nucleoside transporters), member 4	8131326	NM_001040661	0.0463493	2.66951	KiCa up vs Ctrl
SLC2A2	NM_000340 // SLC2A2 // solute carrier family 2 (facilitated glucose transporter), membe	8092083	NM_000340	0.0302802	-7.31357	KiCa down vs Ctrl
SLC2A3	NM_006931 // SLC2A3 // solute carrier family 2 (facilitated glucose transporter), membe	7960865	NM_006931	0.00355218	3.67075	KiCa up vs Ctrl
SLC2A4RG	NM_020062 // SLC2A4RG // SLC2A4 regulator // 20q13.33 // 56731 /// ENST00000266077 // S	8064175	NM_020062	0.00622891	-2.19105	KiCa down vs Ctrl
SLC30A2	NM_001004434 // SLC30A2 // solute carrier family 30 (zinc transporter), member 2 // 1p3	7913896	NM_001004434	0.0156776	-6.60893	KiCa down vs Ctrl
SLC34A1	NM_003052 // SLC34A1 // solute carrier family 34 (sodium phosphate), member 1 // 5q35 /	8110347	NM_003052	0.0121855	-22.1584	KiCa down vs Ctrl
SLC34A3	NM_080877 // SLC34A3 // solute carrier family 34 (sodium phosphate), member 3 // 9q34 /	8159627	NM_080877	0.000734032	-4.67272	KiCa down vs Ctrl
SLC36A2	NM_181776 // SLC36A2 // solute carrier family 36 (proton/amino acid symporter), member	8115287	NM_181776	0.000590858	-47.7422	KiCa down vs Ctrl
SLC37A1	NM_018964 // SLC37A1 // solute carrier family 37 (glycerol-3-phosphate transporter), me	8068810	NM_018964	0.038752	2.47539	KiCa up vs Ctrl
SLC37A2	NM_198277 // SLC37A2 // solute carrier family 37 (glycerol-3-phosphate transporter), me	7944931	NM_198277	0.0153048	2.50774	KiCa up vs Ctrl
SLC38A1	NM_030674 // SLC38A1 // solute carrier family 38, member 1 // 12q13.11 // 81539 /// NM_	7962516	NM_030674	0.00534258	3.20676	KiCa up vs Ctrl
SLC38A4	NM_018018 // SLC38A4 // solute carrier family 38, member 4 // 12q13 // 55089 /// NM_001	7962559	NM_018018	0.00855428	-3.42991	KiCa down vs Ctrl
SLC39A4	NM_017767 // SLC39A4 // solute carrier family 39 (zinc transporter), member 4 // 8q24.3	8153762	NM_017767	0.00348362	-3.75559	KiCa down vs Ctrl
SLC39A5	NM_001135195 // SLC39A5 // solute carrier family 39 (metal ion transporter), member 5 /	7956229	NM_001135195	0.0304899	-8.28988	KiCa down vs Ctrl
SLC41A2	NM_032148 // SLC41A2 // solute carrier family 41, member 2 // 12q23.3 // 84102 /// ENST	7965964	NM_032148	0.0420238	3.37466	KiCa up vs Ctrl
SLC43A3	NM_017611 // SLC43A3 // solute carrier family 43, member 3 // 11q11 // 29015 /// NM_014	7948229	NM_017611	0.0498884	3.03531	KiCa up vs Ctrl
SLC47A2	NM_152908 // SLC47A2 // solute carrier family 47, member 2 // 17p11.2 // 146802 /// NM_	8013364	NM_152908	0.00412581	-22.0525	KiCa down vs Ctrl
SLC5A12	NM_178498 // SLC5A12 // solute carrier family 5 (sodium/glucose cotransporter), member	7947165	NM_178498	0.0119467	-29.6339	KiCa down vs Ctrl
SLC5A2	NM_003041 // SLC5A2 // solute carrier family 5 (sodium/glucose cotransporter), member 2	7995222	NM_003041	0.00501638	-14.6957	KiCa down vs Ctrl
SLC6A19	NM_001003841 // SLC6A19 // solute carrier family 6 (neutral amino acid transporter), me	8104268	NM_001003841	0.018526	-21.3316	KiCa down vs Ctrl
SLC7A9	NM_014270 // SLC7A9 // solute carrier family 7 (cationic amino acid transporter, y+ sys	8035941	NM_014270	0.0090565	-10.2245	KiCa down vs Ctrl
SLC9A3	NM_004174 // SLC9A3 // solute carrier family 9 (sodium/hydrogen exchanger), member 3 //	8110688	NM_004174	0.000303159	-15.0944	KiCa down vs Ctrl
SLC9A7	NM_032591 // SLC9A7 // solute carrier family 9 (sodium/hydrogen exchanger), member 7 //	8172280	NM_032591	0.0180156	3.25819	KiCa up vs Ctrl
SLCO2A1	NM_005630 // SLCO2A1 // solute carrier organic anion transporter family, member 2A1 //	8090823	NM_005630	0.0413087	2.28547	KiCa up vs Ctrl
SLCO3A1	NM_013272 // SLCO3A1 // solute carrier organic anion transporter family, member 3A1 //	7986214	NM_013272	0.0247995	2.11441	KiCa up vs Ctrl
SLFN11	NM_001104587 // SLFN11 // schlafen family member 11 // 17q12 // 91607 /// NM_001104588	8014233	NM_001104587	0.033938	4.85701	KiCa up vs Ctrl
SLFN13	NM_144682 // SLFN13 // schlafen family member 13 // 17q12 // 146857 /// ENST00000285013	8014248	NM_144682	0.00563984	5.01946	KiCa up vs Ctrl
SLITRK2	NM_032539 // SLITRK2 // SLIT and NTRK-like family, member 2 // Xq27.3 // 84631 /// NM_0	8170307	NM_032539	0.000625747	-2.05887	KiCa down vs Ctrl
SMC2	NM_001042551 // SMC2 // structural maintenance of chromosomes 2 // 9q31.1 // 10592 ///	8156982	NM_001042551	0.0419246	2.69014	KiCa up vs Ctrl
SMC4	NM_005496 // SMC4 // structural maintenance of chromosomes 4 // 3q26.1 // 10051 /// NM_	8083709	NM_005496	0.000540069	3.71047	KiCa up vs Ctrl
SMN1	NM_000344 // SMN1 // survival of motor neuron 1, telomeric // 5q13 // 6606 /// NM_01741	8105958	NM_000344	0.0330746	2.39676	KiCa up vs Ctrl
SMPDL3A	NM_006714 // SMPDL3A // sphingomyelin phosphodiesterase, acid-like 3A // 6q22.31 // 109	8121794	NM_006714	0.0428388	2.63597	KiCa up vs Ctrl
SMTNL2	NM_001114974 // SMTNL2 // smoothelin-like 2 // 17p13.2 // 342527 /// NM_198501 // SMTNL	8003892	NM_001114974	0.00230379	-3.83848	KiCa down vs Ctrl
SMURF1	NM_020429 // SMURF1 // SMAD specific E3 ubiquitin protein ligase 1 // 7q22.1 // 57154 /	8141241	NM_020429	0.0017284	3.1113	KiCa up vs Ctrl
SMYD2	NM_020197 // SMYD2 // SET and MYND domain containing 2 // 1q32.3-q41 // 56950 /// ENST0	7909689	NM_020197	0.00933705	2.27768	KiCa up vs Ctrl
SNORA42	NR_002974 // SNORA42 // small nucleolar RNA, H/ACA box 42 // 1q22 // 677823	7920873	NR_002974	0.0471457	-3.51926	KiCa down vs Ctrl
SNORA71A	NR_002911 // SNORA71A // small nucleolar RNA, H/ACA box 71A // 20q11.23 // 26777	8066258	NR_002911	0.043732	2.54277	KiCa up vs Ctrl
SNORD12C	NR_002433 // SNORD12C // small nucleolar RNA, C/D box 12C // 20q13.13 // 26765	8063345	NR_002433	0.020494	2.61651	KiCa up vs Ctrl
SNORD27	NR_002563 // SNORD27 // small nucleolar RNA, C/D box 27 // 11q13 // 9301 /// AK095849 /	7948906	NR_002563	0.031423	2.09356	KiCa up vs Ctrl
SNORD33	NR_000020 // SNORD33 // small nucleolar RNA, C/D box 33 // 19q13.3 // 26818 /// AK05683	8030362	NR_000020	0.0387677	-2.28198	KiCa down vs Ctrl
SNORD6	NR_003036 // SNORD6 // small nucleolar RNA, C/D box 6 // 11q21 // 692075	7951030	NR_003036	0.043394	4.42842	KiCa up vs Ctrl
SNORD94	NR_004378 // SNORD94 // small nucleolar RNA, C/D box 94 // 2p11.2 // 692225	8043276	NR_004378	0.024098	-2.56315	KiCa down vs Ctrl
SOD1	NM_000454 // SOD1 // superoxide dismutase 1, soluble // 21q22.1|21q22.11 // 6647 /// EN	8068168	NM_000454	0.0328852	-2.19368	KiCa down vs Ctrl
SORBS1	NM_001034954 // SORBS1 // sorbin and SH3 domain containing 1 // 10q23.3-q24.1 // 10580	7935188	NM_001034954	0.0449425	2.86397	KiCa up vs Ctrl
SORCS1	NM_052918 // SORCS1 // sortilin-related VPS10 domain containing receptor 1 // 10q23-q25	7936249	NM_052918	0.00918584	-2.69887	KiCa down vs Ctrl
SORD	NM_003104 // SORD // sorbitol dehydrogenase // 15q15.3 // 6652 /// ENST00000267814 // S	7983393	NM_003104	0.0238743	-4.1369	KiCa down vs Ctrl
SOSTDC1	NM_015464 // SOSTDC1 // sclerostin domain containing 1 // 7p21.1 // 25928 /// ENST00000	8138363	NM_015464	0.037504	-3.97604	KiCa down vs Ctrl
SOX5	NM_152989 // SOX5 // SRY (sex determining region Y)-box 5 // 12p12.1 // 6660 /// NM_006	7961798	NM_152989	0.0423756	2.42068	KiCa up vs Ctrl
SP110	NM_080424 // SP110 // SP110 nuclear body protein // 2q37.1 // 3431 /// NM_004509 // SP1	8059650	NM_080424	0.00254688	2.45366	KiCa up vs Ctrl
SP5	NM_001003845 // SP5 // Sp5 transcription factor // 2q31.1 // 389058 /// ENST00000375281	8046276	NM_001003845	0.0140508	-2.18084	KiCa down vs Ctrl
SPAG5	NM_006461 // SPAG5 // sperm associated antigen 5 // 17q11.2 // 10615 /// ENST0000032176	8013671	NM_006461	0.00261902	-5.99658	KiCa down vs Ctrl
SPARC	NM_003118 // SPARC // secreted protein, acidic, cysteine-rich (osteonectin) // 5q31.3-q	8115327	NM_003118	0.00462799	3.41151	KiCa up vs Ctrl
SPARCL1	NM_001128310 // SPARCL1 // SPARC-like 1 (hevin) // 4q22.1 // 8404 /// NM_004684 // SPAR	8101659	NM_001128310	0.0043091	8.28529	KiCa up vs Ctrl
SPATA18	NM_145263 // SPATA18 // spermatogenesis associated 18 homolog (rat) // 4q12 // 132671 /	8095021	NM_145263	0.0147076	2.63094	KiCa up vs Ctrl
SPCS2	NM_014752 // SPCS2 // signal peptidase complex subunit 2 homolog (S. cerevisiae) // 11q	7942553	NM_014752	0.0467512	2.41088	KiCa up vs Ctrl
SPIRE1	NM_001128626 // SPIRE1 // spire homolog 1 (Drosophila) // 18p11.21 // 56907 /// NM_0201	8022356	NM_001128626	0.00907869	4.25341	KiCa up vs Ctrl
SPN	NM_001030288 // SPN // sialophorin // 16p11.2 // 6693 /// NM_003123 // SPN // sialophor	7994603	NM_001030288	0.00010918	2.01423	KiCa up vs Ctrl
SPNS2	NM_001124758 // SPNS2 // spinster homolog 2 (Drosophila) // 17p13.2 // 124976 /// ENST0	8003875	NM_001124758	0.0177994	-3.1609	KiCa down vs Ctrl
SPOCK2	NM_014767 // SPOCK2 // sparc/osteonectin, cwcv and kazal-like domains proteoglycan (tes	7934215	NM_014767	0.00612711	-2.64051	KiCa down vs Ctrl
SPRED2	NM_181784 // SPRED2 // sprouty-related, EVH1 domain containing 2 // 2p14 // 200734 ///	8052689	NM_181784	0.0481883	2.25294	KiCa up vs Ctrl
SPRY1	NM_005841 // SPRY1 // sprouty homolog 1, antagonist of FGF signaling (Drosophila) // 4q	8097282	NM_005841	0.00268439	2.62298	KiCa up vs Ctrl
SPRY3	NM_005840 // SPRY3 // sprouty homolog 3 (Drosophila) // Xq28 and Yq12 // 10251 /// ENST	8171034	NM_005840	0.0185986	3.1	KiCa up vs Ctrl
SPRY4	NM_030964 // SPRY4 // sprouty homolog 4 (Drosophila) // 5q31.3 // 81848 /// NM_00112749	8114797	NM_030964	0.0265144	4.88542	KiCa up vs Ctrl
SPRYD5	NM_032681 // SPRYD5 // SPRY domain containing 5 // 11q11 // 84767 /// BC005014 // SPRYD	7939954	NM_032681	0.00107744	-2.27352	KiCa down vs Ctrl
SRFBP1	NM_152546 // SRFBP1 // serum response factor binding protein 1 // 5q23.1 // 153443 ///	8107578	NM_152546	0.0141177	2.10594	KiCa up vs Ctrl
SSPN	NM_005086 // SSPN // sarcospan (Kras oncogene-associated gene) // 12p11.2 // 8082 /// N	7954481	NM_005086	0.0447425	2.63012	KiCa up vs Ctrl
SSX2IP	NM_014021 // SSX2IP // synovial sarcoma, X breakpoint 2 interacting protein // 1p22.3 /	7917255	NM_014021	0.0102893	-2.15045	KiCa down vs Ctrl
ST6GALNAC2	NM_006456 // ST6GALNAC2 // ST6 (alpha-N-acetyl-neuraminyl-2,3-beta-galactosyl-1,3)-N-ac	8018761	NM_006456	0.00718672	-5.4219	KiCa down vs Ctrl
ST8SIA4	NM_005668 // ST8SIA4 // ST8 alpha-N-acetyl-neuraminide alpha-2,8-sialyltransferase 4 //	8113358	NM_005668	0.00732866	4.66997	KiCa up vs Ctrl
STAG2	NM_001042750 // STAG2 // stromal antigen 2 // Xq25 // 10735 /// NM_001042749 // STAG2 /	8169750	NM_001042750	0.0162519	2.02709	KiCa up vs Ctrl
STAMBPL1	NM_020799 // STAMBPL1 // STAM binding protein-like 1 // 10q23.31 // 57559 /// ENST00000	7929012	NM_020799	0.014069	4.22619	KiCa up vs Ctrl
STARD9	NM_020759 // STARD9 // StAR-related lipid transfer (START) domain containing 9 // 15q15	7983143	NM_020759	0.0394389	2.5843	KiCa up vs Ctrl
STAT4	NM_003151 // STAT4 // signal transducer and activator of transcription 4 // 2q32.2-q32.	8057771	NM_003151	0.0470506	2.57054	KiCa up vs Ctrl
STIL	NM_001048166 // STIL // SCL/TAL1 interrupting locus // 1q32|1p32 // 6491 /// NM_003035	7915926	NM_001048166	0.0385945	2.40499	KiCa up vs Ctrl
STK17B	NM_004226 // STK17B // serine/threonine kinase 17b // 2q32.3 // 9262 /// ENST0000026395	8057887	NM_004226	0.0286787	2.18634	KiCa up vs Ctrl
STK39	NM_013233 // STK39 // serine threonine kinase 39 (STE20/SPS1 homolog, yeast) // 2q24.3	8056545	NM_013233	0.0130244	3.40166	KiCa up vs Ctrl
STOX1	NM_152709 // STOX1 // storkhead box 1 // 10q21.3-q22.1 // 219736 /// NM_001130162 // ST	7927915	NM_152709	0.00510101	-2.10435	KiCa down vs Ctrl
STRA6	NM_022369 // STRA6 // stimulated by retinoic acid gene 6 homolog (mouse) // 15q24.1 //	7990309	NM_022369	0.0446597	-2.82352	KiCa down vs Ctrl
STS	NM_000351 // STS // steroid sulfatase (microsomal), isozyme S // Xp22.32 // 412 /// ENS	8165866	NM_000351	0.0134071	2.42795	KiCa up vs Ctrl
STX11	NM_003764 // STX11 // syntaxin 11 // 6q24.2 // 8676 /// ENST00000367568 // STX11 // syn	8122457	NM_003764	0.0107183	3.53421	KiCa up vs Ctrl
SUCLG1	NM_003849 // SUCLG1 // succinate-CoA ligase, alpha subunit // 2p11.2 // 8802 /// ENST00	8053366	NM_003849	0.00311086	-4.56209	KiCa down vs Ctrl
SUCNR1	NM_033050 // SUCNR1 // succinate receptor 1 // 3q24-q25.1 // 56670 /// ENST00000362032	8083422	NM_033050	0.0250028	-5.34202	KiCa down vs Ctrl
SULF1	NM_001128205 // SULF1 // sulfatase 1 // 8q13.2-q13.3 // 23213 /// NM_015170 // SULF1 //	8146863	NM_001128205	0.000373073	2.79182	KiCa up vs Ctrl
SUSD4	NM_017982 // SUSD4 // sushi domain containing 4 // 1q41 // 55061 /// NM_001037175 // SU	7924508	NM_017982	0.0156452	-2.87045	KiCa down vs Ctrl
SWAP70	NM_015055 // SWAP70 // SWAP switching B-cell complex 70kDa subunit // 11p15 // 23075 //	7938370	NM_015055	0.0127725	2.06435	KiCa up vs Ctrl
SYN2	NM_133625 // SYN2 // synapsin II // 3p25 // 6854 /// NM_003178 // SYN2 // synapsin II /	8077879	NM_133625	0.0070679	-2.72886	KiCa down vs Ctrl
TACSTD2	NM_002353 // TACSTD2 // tumor-associated calcium signal transducer 2 // 1p32-p31 // 407	7916584	NM_002353	0.00174835	-3.34337	KiCa down vs Ctrl
TAF12	NM_001135218 // TAF12 // TAF12 RNA polymerase II, TATA box binding protein (TBP)-associ	7914218	NM_001135218	0.0146809	2.08806	KiCa up vs Ctrl
TAF1D	NM_024116 // TAF1D // TATA box binding protein (TBP)-associated factor, RNA polymerase	7951008	NM_024116	0.0379931	2.3588	KiCa up vs Ctrl
TAGAP	NM_054114 // TAGAP // T-cell activation RhoGTPase activating protein // 6q25.3 // 11728	8130539	NM_054114	0.0213434	2.21736	KiCa up vs Ctrl
TARP	M30894 // TARP // TCR gamma alternate reading frame protein // 7p15-p14 // 445347 /// B	8139100	M30894	0.0468102	2.84785	KiCa up vs Ctrl
TBC1D20	NM_144628 // TBC1D20 // TBC1 domain family, member 20 // 20p13 // 128637 /// ENST000003	8064336	NM_144628	0.0126428	2.50531	KiCa up vs Ctrl
TBC1D2B	NM_144572 // TBC1D2B // TBC1 domain family, member 2B // 15q24.3-q25.1 // 23102 /// NM_	7990657	NM_144572	0.0021972	3.30163	KiCa up vs Ctrl
TBX15	NM_152380 // TBX15 // T-box 15 // 1p11.1 // 6913 /// ENST00000207157 // TBX15 // T-box	7919028	NM_152380	0.0487162	8.11712	KiCa up vs Ctrl
TBXAS1	NM_001130966 // TBXAS1 // thromboxane A synthase 1 (platelet) // 7q34-q35 // 6916 /// N	8136557	NM_001130966	0.0488655	2.47232	KiCa up vs Ctrl
TC2N	NM_001128596 // TC2N // tandem C2 domains, nuclear // 14q32.12 // 123036 /// NM_152332	7980891	NM_001128596	0.0139029	2.32984	KiCa up vs Ctrl
TCF21	NM_003206 // TCF21 // transcription factor 21 // 6pter-qter // 6943 /// NM_198392 // TC	8122176	NM_003206	0.0177632	-3.89101	KiCa down vs Ctrl
TCF4	NM_001083962 // TCF4 // transcription factor 4 // 18q21.1 // 6925 /// NM_003199 // TCF4	8023415	NM_001083962	0.0136959	5.57205	KiCa up vs Ctrl
TCIRG1	NM_006019 // TCIRG1 // T-cell, immune regulator 1, ATPase, H+ transporting, lysosomal V	7941985	NM_006019	0.00234617	2.2088	KiCa up vs Ctrl
TCL1A	NM_021966 // TCL1A // T-cell leukemia/lymphoma 1A // 14q32.1 // 8115 /// NM_001098725 /	7981183	NM_021966	0.0202909	-2.16457	KiCa down vs Ctrl
TCP11L2	NM_152772 // TCP11L2 // t-complex 11 (mouse)-like 2 // 12q23.3 // 255394 /// ENST000002	7958262	NM_152772	0.0217014	2.17323	KiCa up vs Ctrl
TDO2	NM_005651 // TDO2 // tryptophan 2,3-dioxygenase // 4q31-q32 // 6999 /// ENST00000281525	8097991	NM_005651	7.91359e-06	3.30054	KiCa up vs Ctrl
TECR	NM_138501 // TECR // trans-2,3-enoyl-CoA reductase // 19p13.12 // 9524 /// ENST00000215	8101622	NM_138501	0.0297572	-2.31187	KiCa down vs Ctrl
TES	NM_015641 // TES // testis derived transcript (3 LIM domains) // 7q31.2 // 26136 /// NM	8135576	NM_015641	0.00239563	2.61999	KiCa up vs Ctrl
TET2	NM_001127208 // TET2 // tet oncogene family member 2 // 4q24 // 54790 /// ENST000003800	8096675	NM_001127208	0.0470168	2.20248	KiCa up vs Ctrl
TFAP2B	NM_003221 // TFAP2B // transcription factor AP-2 beta (activating enhancer binding prot	8120194	NM_003221	0.000536279	-6.43612	KiCa down vs Ctrl
TGFB2	NM_001135599 // TGFB2 // transforming growth factor, beta 2 // 1q41 // 7042 /// NM_0032	7909789	NM_001135599	0.0236263	2.48277	KiCa up vs Ctrl
TGFBI	NM_000358 // TGFBI // transforming growth factor, beta-induced, 68kDa // 5q31 // 7045 /	8108217	NM_000358	0.0310378	4.31003	KiCa up vs Ctrl
TGFBR3	NM_003243 // TGFBR3 // transforming growth factor, beta receptor III // 1p33-p32 // 704	7917649	NM_003243	0.0012532	-2.01327	KiCa down vs Ctrl
THAP10	NM_020147 // THAP10 // THAP domain containing 10 // 15q23 // 56906 /// ENST00000249861	7990086	NM_020147	0.0285432	2.26121	KiCa up vs Ctrl
THBS2	NM_003247 // THBS2 // thrombospondin 2 // 6q27 // 7058 /// ENST00000366787 // THBS2 //	8130867	NM_003247	0.0205684	3.11626	KiCa up vs Ctrl
THOC4	NM_005782 // THOC4 // THO complex 4 // 17q25.3 // 10189 /// ENST00000331204 // THOC4 //	8019772	NM_005782	0.0277523	2.46837	KiCa up vs Ctrl
TIMD4	NM_138379 // TIMD4 // T-cell immunoglobulin and mucin domain containing 4 // 5q33.3 //	8115445	NM_138379	0.00161764	11.3754	KiCa up vs Ctrl
TLE1	NM_005077 // TLE1 // transducin-like enhancer of split 1 (E(sp1) homolog, Drosophila) /	8161919	NM_005077	0.0081545	2.57958	KiCa up vs Ctrl
TLE3	NM_005078 // TLE3 // transducin-like enhancer of split 3 (E(sp1) homolog, Drosophila) /	7990033	NM_005078	0.0492142	2.70109	KiCa up vs Ctrl
TLR4	NM_138554 // TLR4 /// NR_024168 // TLR4 /// NR_024169 // TLR4 /// ENST00000355622 // TL	8157533	NM_138554	0.0186165	3.26262	KiCa up vs Ctrl
TLR6	NM_006068 // TLR6 // toll-like receptor 6 // 4p14 // 10333 /// ENST00000381950 // TLR6	8099841	NM_006068	0.0284574	2.01624	KiCa up vs Ctrl
TM6SF1	NM_023003 // TM6SF1 // transmembrane 6 superfamily member 1 // 15q24-q26 // 53346 /// N	7985493	NM_023003	0.00221131	5.58947	KiCa up vs Ctrl
TM6SF2	NM_001001524 // TM6SF2 // transmembrane 6 superfamily member 2 // 19p13.3-p12 // 53345	8035648	NM_001001524	0.0315074	-2.71508	KiCa down vs Ctrl
TMC7	NM_024847 // TMC7 // transmembrane channel-like 7 // 16p12.3 // 79905 /// NM_001160364	7993588	NM_024847	0.0115029	2.51785	KiCa up vs Ctrl
TMCC1	NM_001017395 // TMCC1 // transmembrane and coiled-coil domain family 1 // 3q22.1 // 230	8090630	NM_001017395	0.0277762	2.31843	KiCa up vs Ctrl
TMED6	NM_144676 // TMED6 // transmembrane emp24 protein transport domain containing 6 // 16q2	8002283	NM_144676	0.0458486	-2.26872	KiCa down vs Ctrl
TMEM132E	NM_207313 // TMEM132E // transmembrane protein 132E // 17q12 // 124842 /// ENST00000321	8006466	NM_207313	0.0444464	-2.24433	KiCa down vs Ctrl
TMEM140	NM_018295 // TMEM140 // transmembrane protein 140 // 7q33 // 55281 /// ENST00000275767	8136388	NM_018295	0.0448923	3.93095	KiCa up vs Ctrl
TMEM144	NM_018342 // TMEM144 // transmembrane protein 144 // 4q32.1 // 55314 /// ENST0000029652	8098041	NM_018342	0.0443574	3.22023	KiCa up vs Ctrl
TMEM150A	NM_001031738 // TMEM150A // transmembrane protein 150A // 2p11.2 // 129303 /// NR_03317	8053449	NM_001031738	0.0294645	-2.02284	KiCa down vs Ctrl
TMEM154	NM_152680 // TMEM154 // transmembrane protein 154 // 4q31.3 // 201799 /// ENST000003043	8103226	NM_152680	0.0483249	2.34508	KiCa up vs Ctrl
TMEM173	NM_198282 // TMEM173 // transmembrane protein 173 // 5q31.2 // 340061 /// ENST000003307	8114536	NM_198282	0.015077	2.12465	KiCa up vs Ctrl
TMEM174	NM_153217 // TMEM174 // transmembrane protein 174 // 5q13.2 // 134288 /// ENST000002967	8106176	NM_153217	0.0355187	-7.17545	KiCa down vs Ctrl
TMEM177	NM_001105198 // TMEM177 // transmembrane protein 177 // 2q14.2 // 80775 /// NM_030577 /	8044844	NM_001105198	0.00722418	-2.54068	KiCa down vs Ctrl
TMEM178	NM_152390 // TMEM178 // transmembrane protein 178 // 2p22.1 // 130733 /// NM_001167959	8041570	NM_152390	0.00275416	-2.63383	KiCa down vs Ctrl
TMEM194A	NM_001130963 // TMEM194A // transmembrane protein 194A // 12q13.3 // 23306 /// NM_01525	7964347	NM_001130963	0.0068914	2.65131	KiCa up vs Ctrl
TMEM207	NM_207316 // TMEM207 // transmembrane protein 207 // 3q28 // 131920 /// ENST00000354905	8092735	NM_207316	0.0226673	-10.0064	KiCa down vs Ctrl
TMEM209	NM_032842 // TMEM209 // transmembrane protein 209 // 7q32.2 // 84928 /// ENST0000039762	8142912	NM_032842	0.0224894	2.27428	KiCa up vs Ctrl
TMEM217	NM_145316 // TMEM217 // transmembrane protein 217 // 6p21.2 // 221468 /// NM_001162900	8126086	NM_145316	0.0264242	-2.00154	KiCa down vs Ctrl
TMEM45B	NM_138788 // TMEM45B // transmembrane protein 45B // 11q24.3 // 120224 /// ENST00000281	7945169	NM_138788	0.000417792	-4.39656	KiCa down vs Ctrl
TMEM60	NM_032936 // TMEM60 // transmembrane protein 60 // 7q11.23 // 85025 /// ENST00000257663	8140500	NM_032936	0.0158479	2.62887	KiCa up vs Ctrl
TMEM82	NM_001013641 // TMEM82 // transmembrane protein 82 // 1p36.21 // 388595 /// ENST0000037	7898256	NM_001013641	0.0170089	-2.07425	KiCa down vs Ctrl
TMIGD1	NM_206832 // TMIGD1 // transmembrane and immunoglobulin domain containing 1 // 17q11.2	8014025	NM_206832	0.0271465	-2.02727	KiCa down vs Ctrl
TMOD2	NM_014548 // TMOD2 // tropomodulin 2 (neuronal) // 15q21.1-q21.2 // 29767 /// NM_001142	7983734	NM_014548	0.0146821	5.25363	KiCa up vs Ctrl
TMPRSS4	NM_019894 // TMPRSS4 // transmembrane protease, serine 4 // 11q23.3 // 56649 /// NM_001	7944164	NM_019894	0.0356864	-4.62912	KiCa down vs Ctrl
TMTC3	NM_181783 // TMTC3 // transmembrane and tetratricopeptide repeat containing 3 // 12q21.	7957478	NM_181783	0.0239392	2.05628	KiCa up vs Ctrl
TNFAIP3	NM_006290 // TNFAIP3 // tumor necrosis factor, alpha-induced protein 3 // 6q23 // 7128	8122265	NM_006290	0.0228849	3.94324	KiCa up vs Ctrl
TNFRSF10B	NM_003842 // TNFRSF10B // tumor necrosis factor receptor superfamily, member 10b // 8p2	8149733	NM_003842	0.0366269	2.72286	KiCa up vs Ctrl
TNFSF13B	NM_006573 // TNFSF13B // tumor necrosis factor (ligand) superfamily, member 13b // 13q3	7969986	NM_006573	0.000522848	3.32527	KiCa up vs Ctrl
TNNT2	NM_000364 // TNNT2 // troponin T type 2 (cardiac) // 1q32 // 7139 /// NM_001001430 // T	7923332	NM_000364	0.00102178	-4.33229	KiCa down vs Ctrl
TOP2A	NM_001067 // TOP2A // topoisomerase (DNA) II alpha 170kDa // 17q21-q22 // 7153 /// ENST	8014974	NM_001067	0.0253205	3.56753	KiCa up vs Ctrl
TOPBP1	NM_007027 // TOPBP1 // topoisomerase (DNA) II binding protein 1 // 3q22.1 // 11073 ///	8090772	NM_007027	1.11201e-06	2.05612	KiCa up vs Ctrl
TOPORS	NM_005802 // TOPORS // topoisomerase I binding, arginine/serine-rich // 9p21 // 10210 /	8160581	NM_005802	0.000538212	2.06283	KiCa up vs Ctrl
TOX	NM_014729 // TOX // thymocyte selection-associated high mobility group box // 8q12.1 //	8150962	NM_014729	0.0230402	-2.25107	KiCa down vs Ctrl
TP53I11	NM_001076787 // TP53I11 // tumor protein p53 inducible protein 11 // 11p11.2 // 9537 //	7947570	NM_001076787	0.00224348	2.04043	KiCa up vs Ctrl
TPM2	NM_003289 // TPM2 // tropomyosin 2 (beta) // 9p13.2-p13.1 // 7169 /// NM_213674 // TPM2	8161044	NM_003289	0.047501	2.57794	KiCa up vs Ctrl
TPX2	NM_012112 // TPX2 // TPX2, microtubule-associated, homolog (Xenopus laevis) // 20q11.2	8061579	NM_012112	0.00120175	3.12428	KiCa up vs Ctrl
TRA2A	NM_013293 // TRA2A // transformer 2 alpha homolog (Drosophila) // 7p15.3 // 29896 /// E	8138581	NM_013293	0.034354	2.33054	KiCa up vs Ctrl
TRAF5	NM_145759 // TRAF5 // TNF receptor-associated factor 5 // 1q32 // 7188 /// NM_004619 //	7909545	NM_145759	0.0338539	2.0457	KiCa up vs Ctrl
TRAK1	NM_001042646 // TRAK1 // trafficking protein, kinesin binding 1 // 3p25.3-p24.1 // 2290	8079037	NM_001042646	0.0232905	2.32331	KiCa up vs Ctrl
TREM2	NM_018965 // TREM2 // triggering receptor expressed on myeloid cells 2 // 6p21.1 // 542	8126279	NM_018965	0.00467263	2.21109	KiCa up vs Ctrl
TRIM22	NM_006074 // TRIM22 // tripartite motif-containing 22 // 11p15 // 10346 /// ENST0000037	7938035	NM_006074	0.0266959	2.72133	KiCa up vs Ctrl
TRIM4	NM_033017 // TRIM4 // tripartite motif-containing 4 // 7q22-q31.1 // 89122 /// NM_03309	8141363	NM_033017	0.0241745	2.18372	KiCa up vs Ctrl
TRIM59	NM_173084 // TRIM59 // tripartite motif-containing 59 // 3q25.33 // 286827 /// ENST0000	8091757	NM_173084	0.000783194	2.76512	KiCa up vs Ctrl
TRIM71	NM_001039111 // TRIM71 // tripartite motif-containing 71 // 3p22.3 // 131405 /// ENST00	8078435	NM_001039111	0.00686718	-2.57309	KiCa down vs Ctrl
TRPC1	NM_003304 // TRPC1 // transient receptor potential cation channel, subfamily C, member	8083166	NM_003304	0.0138939	2.36898	KiCa up vs Ctrl
TRPM6	NM_017662 // TRPM6 // transient receptor potential cation channel, subfamily M, member	8161774	NM_017662	0.0114732	-3.02619	KiCa down vs Ctrl
TSHZ2	ENST00000371497 // TSHZ2 // teashirt zinc finger homeobox 2 // 20q13.2 // 128553 /// AF	8063444	ENST00000371497	0.0486499	2.60723	KiCa up vs Ctrl
TSKU	NM_015516 // TSKU // tsukushi small leucine rich proteoglycan homolog (Xenopus laevis)	7942674	NM_015516	0.00249782	-3.281	KiCa down vs Ctrl
TSPAN33	NM_178562 // TSPAN33 // tetraspanin 33 // 7q32.1 // 340348 /// ENST00000289407 // TSPAN	8136067	NM_178562	0.0201244	-2.9153	KiCa down vs Ctrl
TSPAN5	NM_005723 // TSPAN5 // tetraspanin 5 // 4q23 // 10098 /// ENST00000305798 // TSPAN5 //	8101828	NM_005723	0.0392729	5.23795	KiCa up vs Ctrl
TSPAN8	NM_004616 // TSPAN8 // tetraspanin 8 // 12q14.1-q21.1 // 7103 /// ENST00000247829 // TS	7964927	NM_004616	0.00317449	-9.76008	KiCa down vs Ctrl
TSPYL2	NM_022117 // TSPYL2 // TSPY-like 2 // Xp11.2 // 64061 /// ENST00000375442 // TSPYL2 //	8167763	NM_022117	0.0351282	2.91083	KiCa up vs Ctrl
TST	NM_003312 // TST // thiosulfate sulfurtransferase (rhodanese) // 22q13.1 // 7263 /// EN	8075857	NM_003312	0.0282009	-2.48735	KiCa down vs Ctrl
TTC36	NM_001080441 // TTC36 // tetratricopeptide repeat domain 36 // 11q23.3 // 143941 /// EN	7944271	NM_001080441	0.0182993	-2.01826	KiCa down vs Ctrl
TTC38	NM_017931 // TTC38 // tetratricopeptide repeat domain 38 // 22q13 // 55020 /// ENST0000	8073842	NM_017931	0.0368126	-3.02371	KiCa down vs Ctrl
TTK	NM_003318 // TTK // TTK protein kinase // 6q13-q21 // 7272 /// NM_001166691 // TTK // T	8120838	NM_003318	0.00300193	2.06132	KiCa up vs Ctrl
TUBAL3	NM_024803 // TUBAL3 // tubulin, alpha-like 3 // 10p15.1 // 79861 /// NM_001171864 // TU	7931852	NM_024803	0.000392753	-2.58839	KiCa down vs Ctrl
TUBGCP4	NM_014444 // TUBGCP4 // tubulin, gamma complex associated protein 4 // 15q15 // 27229 /	7983206	NM_014444	0.0206672	2.13179	KiCa up vs Ctrl
TXNDC16	NM_020784 // TXNDC16 // thioredoxin domain containing 16 // 14q22.1 // 57544 /// NM_001	7979158	NM_020784	0.00874948	2.04185	KiCa up vs Ctrl
TYRO3	NM_006293 // TYRO3 // TYRO3 protein tyrosine kinase // 15q15 // 7301 /// ENST0000026379	7982938	NM_006293	0.0300794	-4.37956	KiCa down vs Ctrl
TYROBP	NM_003332 // TYROBP // TYRO protein tyrosine kinase binding protein // 19q13.1 // 7305	8036224	NM_003332	0.0188518	2.89147	KiCa up vs Ctrl
TYRP1	NM_000550 // TYRP1 // tyrosinase-related protein 1 // 9p23 // 7306 /// ENST00000388918	8154367	NM_000550	0.01347	-5.44094	KiCa down vs Ctrl
U2AF1	NM_001025204 // U2AF1 // U2 small nuclear RNA auxiliary factor 1 // 21q22.3 // 7307 ///	8070655	NM_001025204	0.0199588	2.69699	KiCa up vs Ctrl
UBE2C	NM_181802 // UBE2C // ubiquitin-conjugating enzyme E2C // 20q13.12 // 11065 /// NM_0070	8063043	NM_181802	0.0217501	2.49291	KiCa up vs Ctrl
UBR7	NM_175748 // UBR7 // ubiquitin protein ligase E3 component n-recognin 7 (putative) // 1	7976336	NM_175748	0.000514362	2.13061	KiCa up vs Ctrl
UCHL1	NM_004181 // UCHL1 // ubiquitin carboxyl-terminal esterase L1 (ubiquitin thiolesterase)	8094778	NM_004181	0.0196584	-4.84646	KiCa down vs Ctrl
UGT1A1	NM_000463 // UGT1A1 // UDP glucuronosyltransferase 1 family, polypeptide A1 // 2q37 //	8049349	NM_000463	0.0113967	-9.51906	KiCa down vs Ctrl
UGT2B28	NM_053039 // UGT2B28 // UDP glucuronosyltransferase 2 family, polypeptide B28 // 4q13.2	8095404	NM_053039	0.0154471	-2.0634	KiCa down vs Ctrl
UGT3A2	NM_174914 // UGT3A2 // UDP glycosyltransferase 3 family, polypeptide A2 // 5p13.2 // 16	8111524	NM_174914	0.0172004	-2.94873	KiCa down vs Ctrl
UMOD	NM_003361 // UMOD // uromodulin // 16p12.3 // 7369 /// NM_001008389 // UMOD // uromodul	7999936	NM_003361	1.66385e-05	-150.524	KiCa down vs Ctrl
USO1	NM_003715 // USO1 // USO1 vesicle docking protein homolog (yeast) // 4q21.1 // 8615 ///	8095773	NM_003715	0.0108203	2.65475	KiCa up vs Ctrl
USP3	NM_006537 // USP3 // ubiquitin specific peptidase 3 // 15q22.3 // 9960 /// ENST00000380	7984132	NM_006537	0.0266925	2.17542	KiCa up vs Ctrl
UTP20	NM_014503 // UTP20 // UTP20, small subunit (SSU) processome component, homolog (yeast)	7957890	NM_014503	0.000435787	2.06248	KiCa up vs Ctrl
VASH1	NM_014909 // VASH1 // vasohibin 1 // 14q24.3 // 22846 /// ENST00000167106 // VASH1 // v	7975889	NM_014909	0.0317581	2.19194	KiCa up vs Ctrl
VCAN	NM_004385 // VCAN // versican // 5q14.3 // 1462 /// NM_001164097 // VCAN // versican //	8106743	NM_004385	0.0350255	6.75548	KiCa up vs Ctrl
VGLL1	NM_016267 // VGLL1 // vestigial like 1 (Drosophila) // Xq26.3 // 51442 /// ENST00000370	8170179	NM_016267	0.0457949	-2.27357	KiCa down vs Ctrl
VIL1	NM_007127 // VIL1 // villin 1 // 2q35-q36 // 7429 /// ENST00000248444 // VIL1 // villin	8048319	NM_007127	0.0100748	-4.72313	KiCa down vs Ctrl
VIM	NM_003380 // VIM // vimentin // 10p13 // 7431 /// ENST00000224237 // VIM // vimentin //	7926368	NM_003380	0.0356755	3.35134	KiCa up vs Ctrl
VSIG1	NM_001170553 // VSIG1 // V-set and immunoglobulin domain containing 1 // Xq22.3 // 3405	8169263	NM_001170553	0.0345234	2.0512	KiCa up vs Ctrl
VTCN1	NM_024626 // VTCN1 // V-set domain containing T cell activation inhibitor 1 // 1p13.1 /	7918936	NM_024626	0.0143194	-4.61683	KiCa down vs Ctrl
VWF	NM_000552 // VWF // von Willebrand factor // 12p13.3 // 7450 /// ENST00000261405 // VWF	7960464	NM_000552	0.0137404	8.72836	KiCa up vs Ctrl
WBP11	NM_016312 // WBP11 // WW domain binding protein 11 // 12p12.3 // 51729 /// ENST00000261	7961489	NM_016312	0.0135104	2.52522	KiCa up vs Ctrl
WDR76	NM_024908 // WDR76 // WD repeat domain 76 // 15q15.3 // 79968 /// NM_001167941 // WDR76	7983306	NM_024908	0.00695098	2.33216	KiCa up vs Ctrl
WFDC1	NM_021197 // WFDC1 // WAP four-disulfide core domain 1 // 16q24.3 // 58189 /// ENST0000	7997582	NM_021197	0.0101468	-2.017	KiCa down vs Ctrl
WIPF1	NM_003387 // WIPF1 // WAS/WASL interacting protein family, member 1 // 2q31.1 // 7456 /	8056860	NM_003387	0.0197736	3.44722	KiCa up vs Ctrl
WNK4	NM_032387 // WNK4 // WNK lysine deficient protein kinase 4 // 17q21-q22 // 65266 /// EN	8007363	NM_032387	0.0337947	-4.48414	KiCa down vs Ctrl
WNT9B	NM_003396 // WNT9B // wingless-type MMTV integration site family, member 9B // 17q21 //	8007895	NM_003396	0.0388321	-2.02578	KiCa down vs Ctrl
WT1	NM_024424 // WT1 // Wilms tumor 1 // 11p13 // 7490 /// NM_024426 // WT1 // Wilms tumor	7947363	NM_024424	0.00127666	-6.19606	KiCa down vs Ctrl
WWC3	NM_015691 // WWC3 // WWC family member 3 // Xp22.32 // 55841 /// ENST00000380861 // WWC	8165947	NM_015691	0.000204318	2.58598	KiCa up vs Ctrl
XPNPEP2	NM_003399 // XPNPEP2 // X-prolyl aminopeptidase (aminopeptidase P) 2, membrane-bound //	8169836	NM_003399	0.00534171	-21.3191	KiCa down vs Ctrl
XRCC1	NM_006297 // XRCC1 // X-ray repair complementing defective repair in Chinese hamster ce	8037331	NM_006297	0.034523	2.08016	KiCa up vs Ctrl
XRN1	NM_019001 // XRN1 // 5'-3' exoribonuclease 1 // 3q23 // 54464 /// NM_001042604 // XRN1	8091141	NM_019001	0.0116826	2.03047	KiCa up vs Ctrl
YEATS2	NM_018023 // YEATS2 // YEATS domain containing 2 // 3q27.1 // 55689 /// ENST00000421660	8084232	NM_018023	0.0399335	2.27814	KiCa up vs Ctrl
ZAK	NM_133646 // ZAK // sterile alpha motif and leucine zipper containing kinase AZK // 2q2	8046461	NM_133646	0.000298416	3.286	KiCa up vs Ctrl
ZBTB11	NM_014415 // ZBTB11 // zinc finger and BTB domain containing 11 // 3q12.3 // 27107 ///	8089234	NM_014415	0.0243801	2.3273	KiCa up vs Ctrl
ZCCHC2	NM_017742 // ZCCHC2 // zinc finger, CCHC domain containing 2 // 18q21.33 // 54877 /// E	8021546	NM_017742	0.0120939	2.45828	KiCa up vs Ctrl
ZCCHC7	NM_032226 // ZCCHC7 // zinc finger, CCHC domain containing 7 // 9p13.2 // 84186 /// ENS	8155234	NM_032226	0.0330218	2.06448	KiCa up vs Ctrl
ZDHHC2	NM_016353 // ZDHHC2 // zinc finger, DHHC-type containing 2 // 8p21.3-p22 // 51201 /// E	8144758	NM_016353	0.0254974	-2.22	KiCa down vs Ctrl
ZEB1	NM_030751 // ZEB1 // zinc finger E-box binding homeobox 1 // 10p11.2 // 6935 /// NM_001	7926916	NM_030751	0.0287917	3.52405	KiCa up vs Ctrl
ZFHX3	NM_006885 // ZFHX3 // zinc finger homeobox 3 // 16q22.3-q23.1 // 463 /// NM_001164766 /	8002692	NM_006885	0.00646888	2.28219	KiCa up vs Ctrl
ZFP36	NM_003407 // ZFP36 // zinc finger protein 36, C3H type, homolog (mouse) // 19q13.1 // 7	8028652	NM_003407	0.0389122	6.88006	KiCa up vs Ctrl
ZHX1	NM_001017926 // ZHX1 // zinc fingers and homeoboxes 1 // 8q24.13 // 11244 /// NM_007222	8152656	NM_001017926	0.0171404	2.05028	KiCa up vs Ctrl
ZMYND8	NM_183047 // ZMYND8 // zinc finger, MYND-type containing 8 // 20q13.12 // 23613 /// NM_	8066786	NM_183047	0.00113615	2.10141	KiCa up vs Ctrl
ZNF107	NM_016220 // ZNF107 // zinc finger protein 107 // 7q11.2 // 51427 /// NM_001013746 // Z	8133049	NM_016220	0.041355	2.13497	KiCa up vs Ctrl
ZNF131	NM_003432 // ZNF131 // zinc finger protein 131 // 5p12-p11 // 7690 /// ENST00000306938	8105136	NM_003432	0.00347047	2.3203	KiCa up vs Ctrl
ZNF136	NM_003437 // ZNF136 // zinc finger protein 136 // 19p13.2-p13.12 // 7695 /// ENST000003	8025998	NM_003437	0.00536788	2.01575	KiCa up vs Ctrl
ZNF143	NM_003442 // ZNF143 // zinc finger protein 143 // 11p15.4 // 7702 /// ENST00000396602 /	7938331	NM_003442	0.033497	2.86612	KiCa up vs Ctrl
ZNF146	NM_007145 // ZNF146 // zinc finger protein 146 // 19q13.1 // 7705 /// NM_001099638 // Z	8028186	NM_007145	0.0441687	3.51965	KiCa up vs Ctrl
ZNF215	NM_013250 // ZNF215 // zinc finger protein 215 // 11p15.4 // 7762 /// ENST00000278319 /	7938183	NM_013250	0.00701205	-2.65484	KiCa down vs Ctrl
ZNF217	NM_006526 // ZNF217 // zinc finger protein 217 // 20q13.2 // 7764 /// ENST00000371471 /	8067113	NM_006526	0.0025131	2.65725	KiCa up vs Ctrl
ZNF230	NM_006300 // ZNF230 // zinc finger protein 230 // 19q13.31 // 7773 /// BC050340 // ZNF2	8029347	NM_006300	0.00109859	2.57592	KiCa up vs Ctrl
ZNF253	NM_021047 // ZNF253 // zinc finger protein 253 // 19p13.11 // 56242 /// BC065572 // ZNF	8027241	NM_021047	0.0375424	2.48244	KiCa up vs Ctrl
ZNF267	NM_003414 // ZNF267 // zinc finger protein 267 // 16p11.2 // 10308 /// ENST00000300870	7995258	NM_003414	0.0443984	2.10251	KiCa up vs Ctrl
ZNF292	NM_015021 // ZNF292 // zinc finger protein 292 // 6q14.3 // 23036 /// ENST00000369577 /	8120992	NM_015021	0.00534531	2.07127	KiCa up vs Ctrl
ZNF295	NM_001098402 // ZNF295 // zinc finger protein 295 // 21q22.3 // 49854 /// NM_020727 //	8070557	NM_001098402	0.00832037	2.03307	KiCa up vs Ctrl
ZNF320	NM_207333 // ZNF320 // zinc finger protein 320 // 19q13.41 // 162967 /// ENST0000033141	8039006	NM_207333	0.0132272	3.20659	KiCa up vs Ctrl
ZNF323	NM_001135215 // ZNF323 // zinc finger protein 323 // 6p21.31|6p22.3-p22.1 // 64288 ///	8124562	NM_001135215	0.00221469	2.73066	KiCa up vs Ctrl
ZNF345	NM_003419 // ZNF345 // zinc finger protein 345 // 19q13.12 // 25850 /// ENST00000318177	8028206	NM_003419	0.0212791	2.21926	KiCa up vs Ctrl
ZNF347	NM_001172674 // ZNF347 // zinc finger protein 347 // 19q13.42 // 84671 /// NM_001172675	8039054	NM_001172674	0.00507972	2.24818	KiCa up vs Ctrl
ZNF366	NM_152625 // ZNF366 // zinc finger protein 366 // 5q13.2|5q13.2 // 167465 /// ENST00000	8112584	NM_152625	0.0374718	2.92696	KiCa up vs Ctrl
ZNF394	NM_032164 // ZNF394 // zinc finger protein 394 // 7q22.1 // 84124 /// ENST00000337673 /	8141305	NM_032164	0.01769	2.05404	KiCa up vs Ctrl
ZNF426	NM_024106 // ZNF426 // zinc finger protein 426 // 19p13.2 // 79088 /// ENST00000253115	8033780	NM_024106	0.0426397	2.6243	KiCa up vs Ctrl
ZNF431	NM_133473 // ZNF431 // zinc finger protein 431 // 19p12 // 170959 /// ENST00000311048 /	8027292	NM_133473	0.0271582	3.30878	KiCa up vs Ctrl
ZNF432	NM_014650 // ZNF432 // zinc finger protein 432 // 19q13.41 // 9668 /// ENST00000221315	8038942	NM_014650	0.0113186	2.41389	KiCa up vs Ctrl
ZNF484	NM_031486 // ZNF484 // zinc finger protein 484 // 9q22.31 // 83744 /// NM_001007101 //	8162449	NM_031486	0.0353801	2.41275	KiCa up vs Ctrl
ZNF486	NM_052852 // ZNF486 // zinc finger protein 486 // 19p12 // 90649 /// BC027608 // ZNF486	8027260	NM_052852	0.0421352	2.39666	KiCa up vs Ctrl
ZNF506	NM_001099269 // ZNF506 // zinc finger protein 506 // 19p13.11 // 440515 /// NM_00114540	8035773	NM_001099269	0.0112563	2.26893	KiCa up vs Ctrl
ZNF528	NM_032423 // ZNF528 // zinc finger protein 528 // 19q13 // 84436 /// AK056552 // ZNF528	8030931	NM_032423	0.0153295	3.45478	KiCa up vs Ctrl
ZNF532	NM_018181 // ZNF532 // zinc finger protein 532 // 18q21.32 // 55205 /// ENST00000336078	8021442	NM_018181	0.0184931	3.32383	KiCa up vs Ctrl
ZNF543	NM_213598 // ZNF543 // zinc finger protein 543 // 19q13.43 // 125919 /// ENST0000032154	8031720	NM_213598	0.00552083	2.1963	KiCa up vs Ctrl
ZNF558	NM_144693 // ZNF558 // zinc finger protein 558 // 19p13.2 // 148156 /// ENST00000301475	8033667	NM_144693	0.0444292	2.29049	KiCa up vs Ctrl
ZNF570	NM_144694 // ZNF570 // zinc finger protein 570 // 19q13.12 // 148268 /// ENST0000033017	8028248	NM_144694	0.0307031	2.08859	KiCa up vs Ctrl
ZNF605	NM_183238 // ZNF605 // zinc finger protein 605 // 12q24.33 // 100289635 /// NM_00116471	7967863	NM_183238	0.021154	2.48211	KiCa up vs Ctrl
ZNF675	NM_138330 // ZNF675 // zinc finger protein 675 // 19p12 // 171392 /// ENST00000359788 /	8035847	NM_138330	0.0334431	2.01424	KiCa up vs Ctrl
ZNF680	NM_178558 // ZNF680 // zinc finger protein 680 // 7q11.21 // 340252 /// NM_001130022 //	8139820	NM_178558	0.00905161	2.72721	KiCa up vs Ctrl
ZNF681	NM_138286 // ZNF681 // zinc finger protein 681 // 19p12 // 148213 /// ENST00000402377 /	8035855	NM_138286	0.000206715	2.50821	KiCa up vs Ctrl
ZNF716	NM_001159279 // ZNF716 // zinc finger protein 716 // 7p11.2 // 441234 /// ENST000004207	8133018	NM_001159279	0.000688739	2.10224	KiCa up vs Ctrl
ZNF724P	AK301230 // ZNF724P // zinc finger protein 724 (pseudogene) // 19p12 // 440519	8035838	AK301230	0.0402409	2.21798	KiCa up vs Ctrl
ZNF730	ENST00000327867 // ZNF730 // zinc finger protein 730 // 19p12 // 100129543 /// AK131472	8027348	ENST00000327867	0.0303421	2.16222	KiCa up vs Ctrl
ZNF738	NR_027130 // ZNF738 // zinc finger protein 738 // 19p12 // 148203 /// AK291002 // ZNF73	8027297	NR_027130	0.0398842	2.68956	KiCa up vs Ctrl
ZNF75D	NM_007131 // ZNF75D // zinc finger protein 75D // Xq26.3 // 7626 /// ENST00000370766 //	8175319	NM_007131	0.0360475	2.01006	KiCa up vs Ctrl
ZNF791	NM_153358 // ZNF791 // zinc finger protein 791 // 19p13.2 // 163049 /// ENST00000343325	8026007	NM_153358	0.0404216	2.53641	KiCa up vs Ctrl
ZNF800	NM_176814 // ZNF800 // zinc finger protein 800 // 7q31.33 // 168850 /// ENST00000265827	8142730	NM_176814	0.00400827	2.0161	KiCa up vs Ctrl
ZNF805	NM_001145078 // ZNF805 // zinc finger protein 805 // 19q13.43 // 390980 /// ENST0000035	8031712	NM_001145078	0.00707739	2.66149	KiCa up vs Ctrl
ZNF850P	BC052603 // ZNF850P // zinc finger protein 850 (pseudogene) // 19q13.12 // 342892 /// B	8036351	BC052603	0.00625134	2.01662	KiCa up vs Ctrl
ZNHIT6	NM_017953 // ZNHIT6 // zinc finger, HIT type 6 // 1p22.3 // 54680 /// NM_001170670 // Z	7917359	NM_017953	0.00840005	3.00197	KiCa up vs Ctrl
ZSWIM6	NM_020928 // ZSWIM6 // zinc finger, SWIM-type containing 6 // 5q12.1 // 57688 /// ENST0	8105506	NM_020928	0.00360955	3.40752	KiCa up vs Ctrl
