# Supplementary material for: Molecular Interaction of a Kinase Inhibitor Midostaurin with Anticancer Drug Targets, S100A8 and EGFR: Transcriptional Profiling and Molecular Docking Study for Kidney Cancer Therapeutics
Source: PLoS One. 2015 Mar 19;10(3):e0119765. doi: 10.1371/journal.pone.0119765 (PMC4366044; doi:10.1371/journal.pone.0119765)
Supplement: S2 Table — (XLS) [file pone.0119765.s002.xls]

## Sheet: Sheet1
Gene Symbol GSE781	p-value 781	FC-781	Gene Symbol GSE6344	p-value 6344	FC 6344	Gene Symbol GSE7023	p-value 7023	FC 7023	Gene Symbol CEGMR	p value CEGMR	FC CEGMR
A1CF	0.00398081	-2.48675	A1CF	0.0003858	-2.18208	A1CF	2.11224e-08	-2.56625	2014-03-03	0.0285394	4.11494
ABAT	4.47863e-10	-16.4374	A2M	9.5045e-06	2.30657	A2LD1	8.23583e-11	-3.64025	2013-03-11	0.0368929	3.10579
ABCA8	0.000546311	-2.04283	ABAT	1.44598e-10	-12.7664	A2M	5.78095e-06	-2.60662	ABAT	0.0180064	-4.44568
ABCB1	5.03289e-05	-3.16024	ABCA1	1.86424e-08	3.30751	ABAT	1.22346e-07	-4.58415	ABCA4	0.0115696	-2.30938
ABCB1 /// ABCB4	3.63329e-05	-2.89439	ABCB1	0.000362444	-2.21469	ABCA1	1.25303e-07	2.18882	ABCG1	0.0181045	2.82955
ABCC3	0.00452577	2.47072	ABCC3	8.114e-08	3.38359	ABCC6	0.000411648	-2.10751	ABCG2	0.0304702	3.07533
ABCC6	2.45103e-05	-3.54301	ABCC6	6.65667e-05	-2.07401	ABHD11	0.000256266	2.00775	ABHD11	0.0312873	2.75687
ABCC6 /// LOC100292715	6.30702e-05	-4.4235	ABCG1	1.48153e-09	3.63482	ABHD14A /// ACY1	1.17099e-08	-3.55454	ABO	0.0295354	-2.10345
ABCD3	0.00026115	-2.1106	ABHD14A	4.63305e-09	-2.49647	ABI3BP	0.00044586	3.26917	ABP1	0.0374835	-5.17206
ABCG1	0.00210565	2.30788	ABLIM3	9.91937e-06	2.0748	ABP1	5.38479e-05	-6.55723	ACAA1	0.000224309	-3.11803
ABHD10	6.34559e-05	-2.0807	ABP1	0.00968089	-3.50615	ACAA1	2.1056e-06	-2.14335	ACADSB	0.000588162	-3.35891
ABHD14A	4.25231e-05	-2.0322	ACAA1	3.74095e-09	-2.97255	ACADM	1.87526e-06	-2.00704	ACOT11	0.00359111	-7.52688
ABHD6	1.24775e-05	-2.47317	ACAD8	1.90483e-07	-2.48699	ACADSB	3.09323e-10	-3.05207	ACOT12	0.0131968	-2.19389
ACAA1	8.41965e-08	-7.2731	ACADM	7.42969e-05	-2.01776	ACAT1	0.000245029	-2.15241	ACOT7	0.0104994	-2.1542
ACAD8	4.77744e-08	-3.11575	ACAT1	2.42505e-07	-3.14787	ACO1	3.38143e-09	-2.3703	ACOT9	0.0268301	2.4934
ACADM	0.000255854	-3.20339	ACLY	2.45091e-08	2.61861	ACOT4	1.74969e-08	-2.20148	ACOX1	0.0111194	-2.0898
ACAT1	1.90363e-05	-4.15409	ACO1	1.389e-07	-2.51726	ACOT7	4.98098e-06	-2.39474	ACP5	0.0061576	-3.13871
ACO1	4.29999e-06	-3.49653	ACOT1 /// ACOT2	1.17092e-05	-2.62971	ACOX2	4.01557e-07	-2.773	ACSF2	0.000433009	-14.5106
ACO2	0.00257106	-2.11128	ACOT11	4.09274e-11	-2.12808	ACPP	9.31452e-14	-4.15363	ACSL5	0.0470108	2.28956
ACOT1 /// ACOT2	3.56667e-05	-4.45507	ACOT13	2.76322e-05	-2.19184	ACSF2	6.10148e-10	-4.20191	ACSS2	0.0183062	-2.04604
ACOT13	1.19741e-05	-3.52112	ACOX1	8.79446e-07	-2.25532	ACSL1	2.67292e-05	-2.47128	ACTN1	0.0363824	3.02595
ACOX2	3.04733e-08	-5.94202	ACOX2	1.75175e-10	-5.13004	ACSL4	5.71843e-05	-2.00303	ADAM12	0.0010302	2.75774
ACP5	0.000700959	-2.74871	ACPP	1.5244e-11	-3.56258	ACSM2A /// ACSM2B	0.00358901	-2.22547	ADAM17	0.0395938	2.08371
ACPP	1.79166e-05	-2.21253	ACSF2	1.43005e-12	-8.55873	ACSM3	8.79212e-05	-2.16838	ADAM19	0.00574194	2.30485
ACSF2	2.12278e-09	-10.2642	ACSM2A /// ACSM2B /// LOC100291873	3.66122e-05	-3.2574	ACTA2	0.000165395	-2.47933	ADAMDEC1	0.000589333	2.71321
ACSL1	0.00665564	-2.85909	ACSM3	0.000122512	-2.55613	ADAMTS1	0.00182988	-2.00591	ADAMTS15	0.0249399	-2.0741
ACSM2A /// ACSM2B /// LOC100291873	0.000162432	-6.8408	ACTA2	9.527e-06	2.89217	ADAMTS3	3.34809e-05	2.30914	ADAMTS16	0.00135712	-2.70264
ACSM3	1.53559e-06	-4.14714	ACTB	0.0261245	2.02149	ADAMTSL2	8.4229e-15	-2.13316	ADAMTS2	0.0265807	2.23959
ACTA2	0.00532021	2.12151	ACTN1	5.65114e-08	3.47296	ADCY2	0.000116654	2.01211	ADAMTS3	0.00987143	3.08731
ACTN1	0.00273328	2.30894	ACTR3	2.24163e-10	2.19049	ADCY7	3.53705e-09	3.72129	ADAMTS4	0.00384972	3.86558
ACY1	5.30326e-07	-10.6657	ACY1	6.15324e-13	-8.39076	ADD3	7.50725e-11	-2.18876	ADAP2	0.0359495	2.19066
ADH5	0.00303609	-2.38335	ADAM10	0.00012985	2.35438	ADH1B	3.79103e-10	-11.2878	ADIPOR2	0.0353404	2.435
ADH6	2.72789e-07	-5.20232	ADAM9	1.93306e-05	2.32207	ADH1C	2.38669e-11	-2.14236	ADM	0.0353971	3.15801
ADI1	2.19908e-05	-3.0352	ADAMTSL3	0.00891301	2.03199	ADH6	1.26649e-10	-2.77202	ADM2	0.00382523	-2.11394
ADM	8.85019e-05	3.01912	ADH6	2.1393e-10	-4.95777	ADI1	5.80608e-10	-2.17781	ADNP2	0.0294413	2.57458
AFM	4.2848e-07	-7.17951	ADI1	4.57722e-07	-2.40839	ADM	0.00295641	-2.63921	ADORA1	0.00461115	-2.05801
AGXT	0.000576064	-2.00071	ADM	4.58438e-06	4.18959	AFAP1L2	1.79926e-12	-2.09159	ADORA3	0.043987	2.3068
AHCY	0.00193776	-2.2993	AEBP1	2.83848e-06	3.01286	AFM	3.85327e-13	-7.1627	ADPGK	0.00107784	2.07724
AHNAK	1.42521e-06	2.19569	AFM	6.58022e-10	-7.09852	AGBL3	0.000117811	2.02636	ADRBK2	0.0336077	2.22407
AHNAK2	0.000905978	6.08618	AGXT	1.86159e-06	-2.7457	AGMAT	1.56392e-12	-5.21693	AEBP1	0.0362456	2.12487
AIFM1	0.000207306	-3.63847	AHCY	4.14349e-08	-2.1359	AGPAT9	9.92692e-19	-9.61953	AEN	0.000878749	2.02982
AK3L1	7.47731e-06	-2.45884	AHNAK	6.05681e-06	2.07559	AGTR1	5.00174e-20	-7.42419	AFAP1L1	0.00767756	2.72048
AKR1A1	6.95578e-06	-2.60249	AHNAK2	3.44124e-09	11.6105	AGXT	4.93279e-09	-2.01387	AFMID	0.0287396	-3.41569
AKR1B1	0.00146862	2.31111	AHR	1.4652e-06	2.03593	AGXT2	9.13447e-08	-4.28133	AGMAT	0.0486378	-8.40383
AKR7A2	0.00409727	-2.00128	AIDA	4.39147e-06	2.51032	AHNAK2	8.34837e-13	11.6191	AGPAT5	0.032683	2.81639
AKR7A3	0.000121742	-3.65071	AK3L1	4.72586e-08	-2.141	AHR	0.00118078	2.50581	AGXT2	0.026607	-11.258
ALAD	5.93541e-07	-3.57427	AKAP12	0.000284674	2.16465	AIF1L	2.60723e-10	-2.12267	AHCY	0.000156484	-2.46848
ALB	4.80839e-08	-26.1845	AKR1A1	1.18844e-08	-2.20115	AK3	1.99454e-09	-2.12302	AHNAK2	0.00254539	7.73542
ALDH1B1	1.02057e-05	-2.34155	AKR7A3	3.72872e-07	-2.72734	AK4	1.44334e-09	-2.84027	AIF1L	0.00314891	-4.29886
ALDH1L1	0.000132901	-4.24403	ALAD	1.43985e-10	-3.30008	AKAP2 /// PALM2-AKAP2	7.171e-09	-2.23054	AK3L1	0.0101212	-3.20735
ALDH2	0.000274851	-2.8223	ALB	3.95243e-12	-34.5566	AKAP7	1.94215e-06	2.05793	AKAP6	0.0264686	2.42734
ALDH3A2	0.000131253	-2.85261	ALDH18A1	2.28993e-06	2.09091	AKIRIN1	2.01431e-08	-2.22414	AKR1B10	0.0293653	-2.10016
ALDH4A1	6.21422e-07	-10.0038	ALDH1A2	2.06275e-06	-2.67867	AKR1C1	1.23643e-07	3.079	AKR7A3	0.0002778	-5.4817
ALDH5A1	1.27754e-07	-3.47175	ALDH1B1	4.98692e-06	-2.28786	AKR1C1 /// AKR1C2	1.08363e-06	5.12296	AKR7L	0.0134583	-2.52039
ALDH6A1	5.5571e-08	-15.6298	ALDH1L1	0.000165627	-3.38902	AKR1C2	1.22987e-07	3.0961	ALB	0.00541893	-13.9883
ALDH7A1	1.39171e-05	-2.85605	ALDH2	1.23369e-08	-2.12954	AKR7A3	0.000194077	-2.04054	ALDH1L1	0.0119023	-2.43178
ALDH8A1	3.06687e-05	-7.09549	ALDH3A2	1.63307e-07	-2.51033	ALAD	6.64193e-13	-2.50057	ALDH2	0.00878745	-2.19354
ALDH9A1	2.93343e-05	-2.75223	ALDH4A1	4.99705e-08	-2.87619	ALB	4.73466e-11	-13.6126	ALDH4A1	0.000465685	-9.37881
ALDOA	3.0435e-05	2.09216	ALDH5A1	5.98019e-06	-2.72225	ALDH1A2	0.000438736	-2.93472	ALDH6A1	0.0293569	-3.14698
ALDOB	7.61783e-10	-23.3663	ALDH6A1	3.53473e-10	-5.8307	ALDH1L1	0.000524714	-2.2965	ALDH7A1	0.0298865	-2.30357
ALDOC	7.38975e-05	2.69514	ALDH8A1	0.00166124	-3.58649	ALDH4A1	1.07092e-11	-5.39586	ALDOB	0.00068977	-65.1105
ALOX5	0.00974374	3.11299	ALDOA	2.31124e-09	2.2336	ALDH6A1	1.79139e-10	-4.81385	ALPK3	0.0317325	2.30302
ALOX5AP	2.58969e-05	2.65217	ALDOB	1.67068e-09	-2.06117	ALDH7A1	5.18871e-08	-2.06504	AMBP	0.0159574	-2.36906
AMT	7.45206e-06	-2.36036	ALDOC	1.62466e-06	3.75628	ALDOA	2.02963e-08	2.16811	AMDHD1	0.0162841	-3.39228
ANGPT2	0.0031779	3.04076	ALG13	8.49885e-07	2.0975	ALDOB	2.0742e-23	-59.0757	AMN	0.00362461	-3.89433
ANGPTL2	0.000488631	2.2484	ALOX5	1.21138e-07	6.16706	ALOX5	2.74046e-12	7.18584	AMOTL1	0.000333663	2.04896
ANGPTL3	0.0053525	-2.0481	ALOX5AP	7.65767e-07	3.29059	ALPL	4.48129e-06	-2.47641	ANGPT2	0.0184964	7.7425
ANGPTL4	1.98584e-09	13.8503	ALPL	0.000201836	-2.14917	AMACR	3.04055e-06	2.2136	ANK2	0.0151359	-5.78353
ANK2	2.1708e-07	-12.3136	ANGPT2	1.02814e-06	9.0013	AMACR /// C1QTNF3	2.16812e-05	2.6771	ANKRD13A	3.83015e-05	2.78943
ANK3	0.00022242	-2.93395	ANGPTL2	0.00100299	2.08281	ANGPT1	3.4525e-16	-2.4622	ANKRD2	4.94663e-05	-3.11353
ANKRD46	0.000833966	-2.10421	ANGPTL3	0.00512082	-2.3182	ANGPTL1	4.06994e-06	-2.04151	ANKRD20A5	0.0348036	-2.00894
ANPEP	0.000462786	-3.8197	ANGPTL4	5.84033e-10	7.63268	ANGPTL3	1.0883e-14	-4.16988	ANKRD20B	0.0023985	3.96506
ANXA1	0.00725289	2.30166	ANK2	9.29005e-08	-10.8578	ANK2	5.31971e-11	-3.78342	ANKRD29	0.015111	2.90492
ANXA2	4.24883e-05	2.19031	ANK3	0.000101536	-2.13302	ANKRD29	7.83586e-06	3.41558	ANKRD44	0.0117769	2.27779
ANXA4	0.000686697	2.449	ANKRD36B	1.74431e-05	2.2244	ANKRD43	4.24239e-10	-2.17816	ANKRD50	0.00654896	2.11736
ANXA9	1.05794e-07	-2.18428	ANPEP	0.000717583	-2.32359	ANKRD57	6.16436e-08	-2.44642	ANLN	0.00431546	4.5551
AOX1	9.05542e-06	-7.3567	ANXA1	3.21472e-10	5.61503	ANPEP	0.00569568	-2.93805	ANO1	0.0108791	3.71004
AP1M2	3.14448e-07	-2.5639	ANXA2	5.89503e-08	2.46894	ANXA1	1.44617e-05	2.90762	ANO2	0.0146867	3.7533
APEH	2.12603e-06	-2.20039	ANXA2P2	1.16912e-07	2.18524	ANXA9	4.3473e-05	-2.00582	ANO4	0.0324189	11.9335
APOC1	1.99348e-05	4.46471	ANXA4	1.83801e-12	3.66135	AOC3	8.37079e-06	-2.1457	ANP32B	0.014641	2.91941
APOE	0.000277501	-3.66794	ANXA9	7.16185e-10	-2.55526	AOX1	0.000281323	-2.30177	ANTXR1	0.012071	5.62142
APOH	3.43995e-07	-5.05955	AOX1	0.000108003	-2.59516	APBB1IP	2.11485e-12	5.4551	ANXA1	0.0244777	7.60562
APOL1	3.68192e-05	2.16372	AP1M2	5.68317e-06	-2.7289	APBB2	1.45829e-06	-2.05138	ANXA9	0.00156172	-4.6939
APOLD1	0.00180952	4.01012	AP1S2	2.47238e-07	2.35925	APCDD1	2.97666e-05	-2.18235	AOAH	0.0315311	5.91081
APOM	3.29531e-05	-5.2938	AP3S1	3.83421e-09	2.06608	APOC1	4.31436e-09	6.19796	AP1S2	0.0190961	3.08124
AQP1	0.00166495	-5.10266	APEH	1.51265e-06	-2.05659	APOD	0.000129801	-2.17442	AP3S1	0.0315879	2.26026
AQP2	1.76959e-06	-2.83796	APOC1	5.68293e-07	3.6618	APOH	9.86833e-08	-2.56113	APBB2	0.0144732	2.75545
AQP3	0.00266331	-2.15293	APOD	6.52284e-05	-2.42963	APOLD1	2.80857e-08	-3.46202	APCDD1L	0.0241931	-2.28118
AQP7	1.41268e-05	-2.27026	APOH	2.08528e-06	-3.65192	APOM	2.47186e-08	-3.96988	APEX1	0.0367607	3.2115
ARG2	2.96922e-09	-7.57298	APOLD1	1.3429e-05	5.49493	AQP1	0.00608445	-2.3651	APLNR	0.024127	4.26175
ARHGAP8 /// PRR5 /// PRR5-ARHGAP8	0.00054824	-2.34176	APOM	4.051e-10	-4.5067	AQP2	1.6866e-25	-8.61566	APOBEC3B	0.0287077	3.80205
ARHGDIB	3.59608e-06	3.51995	APOO	5.52157e-09	-2.02558	AQP3	2.88885e-12	-2.57127	APOBEC3D	0.00386086	2.82056
ARHGEF10	4.0757e-06	2.02785	AQP1	0.00237247	-2.14876	AQP6	4.94079e-14	-2.19051	APOC1	0.000444381	2.74221
ARL4C	0.00346254	2.46878	AQP2	7.58984e-09	-4.37671	AR	0.00173417	2.27139	APOE	0.000733139	-3.72983
ARPC1B	0.00265437	2.31987	AQP3	0.000409426	-2.81702	ARG2	2.32301e-14	-18.4597	APOL1	0.0101125	3.07112
ASL	4.95399e-05	-2.214	AQP6	3.76031e-08	-2.15364	ARHGAP28	1.53137e-09	-2.17384	APOLD1	0.0123285	5.31686
ASPA	0.00979023	-2.49343	AQP7	1.69994e-10	-2.28426	ARHGEF10	2.4288e-06	2.11789	APOM	0.0323728	-4.97328
ASS1	4.70065e-08	-9.60068	ARG2	1.65199e-10	-11.4429	ARID5B	1.43581e-07	-2.12589	AQP11	0.0347851	-2.02141
ATP1A1	4.01395e-08	-4.28892	ARHGAP15	9.67125e-09	2.80165	ARL4C	0.0016118	2.33143	AQP2	0.000397557	-27.0564
ATP1B1	0.000314541	-2.35429	ARHGAP24	4.73786e-08	-2.09153	ARNT2	1.03045e-05	-2.02923	AQP3	0.0137808	-2.64092
ATP5A1	1.95075e-05	-2.24359	ARHGAP25	4.16027e-09	2.64294	ARPC1B	2.27324e-07	2.30965	AQP6	0.0021186	-2.25687
ATP5G3	8.72924e-06	-2.36259	ARHGAP8 /// PRR5 /// PRR5-ARHGAP8	3.62392e-05	-2.08672	ASAP2	4.52979e-08	-2.40966	AQP7	0.000550501	-2.88374
ATP5J	0.000196572	-2.37831	ARHGDIB	1.62814e-11	4.55163	ASNS	1.28357e-08	2.16431	AQP7P1	0.00298674	-3.23666
ATP6V0A4	3.37497e-08	-3.32817	ARHGEF10	3.15999e-06	2.00035	ASPA	0.000695143	-2.55884	AR	0.0311566	2.09392
ATP6V0E2	4.45047e-06	-4.32068	ARL4C	4.74017e-09	5.14866	ASPHD1	0.000151325	2.15974	AREG	0.00465319	5.46471
ATP6V1A	7.16855e-06	-2.33226	ARNT2	1.56981e-06	-2.51625	ASPN	0.000364992	-2.83777	ARHGAP11A	0.00330348	2.60533
ATP6V1B2	0.00165811	-2.31886	ARPC1B	3.42483e-08	3.07688	ASS1	7.0516e-12	-8.47183	ARHGAP15	0.0430018	2.66072
ATP6V1D	0.000462577	-2.12574	ARPC5	4.89668e-10	2.30435	ATF3	5.96012e-05	-2.3131	ARHGAP17	0.00578816	2.1727
ATP6V1H	1.43951e-05	-2.58255	ASAP1	2.73076e-05	2.00195	ATHL1	4.4291e-06	4.30667	ARHGAP18	0.0248622	2.66532
AUH	9.11274e-06	-3.62191	ASS1	1.4842e-09	-9.908	ATP1A1	1.56487e-11	-2.98502	ARHGAP21	0.0476815	2.13729
AXL	6.86383e-05	3.16671	ATG12	4.64965e-06	2.25657	ATP1B3	6.39072e-08	-2.18283	ARHGAP25	0.0271236	2.05235
AZGP1	9.76339e-08	-9.48751	ATP11A	0.00113728	2.22711	ATP6V0A4	1.56386e-16	-7.54091	ARHGAP31	0.00309724	2.6312
BAG1	5.73353e-05	-2.27068	ATP1A1	1.22358e-10	-3.24312	ATP6V0D2	6.27891e-22	-4.34847	ARHGAP6	0.0191684	2.87537
BASP1	0.00173337	2.34587	ATP1B2	5.6003e-09	-2.08456	ATP6V1A	4.11887e-06	-2.6872	ARHGDIB	0.00602201	5.50239
BBOX1	0.00405242	-6.33923	ATP2B4	2.44826e-07	2.37077	ATP6V1B1	1.23085e-23	-3.72566	ARHGEF10	0.0486106	2.89169
BCL6	8.10089e-05	2.72638	ATP6V0A4	9.45934e-13	-6.61803	ATP6V1C2	3.18059e-23	-3.32611	ARHGEF6	0.00609776	3.64919
BDH2	1.01905e-05	-4.78689	ATP6V0E2	1.08633e-07	-3.9936	ATP6V1G3	5.02842e-22	-6.23061	ARID2	0.0341102	2.02413
BDKRB2	0.000720961	-2.00011	ATP6V1B1	4.87017e-10	-3.80079	ATP8A1	0.000223326	2.21869	ARID5A	0.00146382	2.01532
BHLHE41	7.08022e-06	7.4175	AUH	1.63532e-05	-2.20645	AUTS2	9.38809e-07	-2.94165	ARL15	0.0227172	2.26934
BHMT	1.07988e-05	-5.38229	AXL	2.34488e-06	4.11216	AZGP1	3.66894e-09	-8.13172	ARL5B	0.0487992	2.55453
BHMT2	0.00032123	-3.46159	AZGP1	8.54176e-11	-4.08698	B4GALT5	7.27032e-07	2.0713	ARMCX6	0.0343953	2.07602
BIN1	8.20203e-07	-2.76102	BACH1	1.8546e-06	2.08574	BAX	2.35127e-09	2.55051	ARRB2	0.00231439	2.45915
BIRC3	0.00123937	2.16185	BAZ1A	7.18038e-08	2.73343	BAZ1A	1.39714e-08	2.16096	ARSB	0.0309411	-2.14863
BLCAP	4.90297e-06	-2.04228	BCAM	1.06294e-08	-2.5641	BBOX1	0.00170096	-4.62187	ARSI	0.00193044	-2.17068
BPHL	4.63603e-07	-3.7659	BCKDHB	4.13923e-09	-2.00928	BCAM	1.11215e-13	-3.064	ASAM	0.0464414	-2.4893
BRP44L	5.74152e-07	-2.76142	BCL2	0.000603913	2.13484	BCHE	0.000299097	3.87195	ASAP1	0.0254663	3.77637
BTG1	3.98597e-06	2.39134	BCL6	1.1918e-05	2.73763	BCL2A1	0.000161342	2.51746	ASPDH	0.0376486	-3.06903
BTN3A2	4.95577e-06	3.31942	BDH1	2.84241e-07	-2.70032	BDH2	2.91044e-08	-2.03961	ASPM	0.0140416	2.64308
BTN3A2 /// BTN3A3	1.18382e-05	3.55101	BDH2	1.02724e-05	-2.64584	BDKRB2	2.12323e-10	-2.19067	ASS1	0.010873	-5.38032
C10orf10	5.22964e-06	4.76176	BDKRB2	1.32806e-05	-2.10333	BEX4	0.000151601	-2.0797	ATAD2	0.00101172	2.61252
C11orf17 /// NUAK2	0.000230308	-2.07521	BHLHE41	3.25779e-10	11.5563	BEX5	2.25498e-12	-4.59804	ATF4	0.0261016	3.14572
C13orf15	0.000168774	3.68136	BHMT	4.54953e-08	-2.99781	BGN	0.00247535	-2.26995	ATF7IP	0.0352352	2.03606
C14orf105	0.000162227	-2.72402	BHMT2	8.51128e-05	-2.56403	BHLHE41	1.67624e-11	6.88338	ATG12	0.00477301	2.1125
C14orf2	1.63521e-06	-2.20141	BIRC3	1.22765e-06	5.48733	BHMT	4.03903e-09	-6.22961	ATG4B	0.0286608	-2.11147
C17orf91	2.84769e-06	-2.75754	BNIP3	7.0931e-08	2.03175	BHMT2	1.23896e-06	-3.12494	ATP1A1	0.0309068	-2.38588
C19orf28	7.25699e-08	-3.02945	BNIP3L	1.06282e-06	2.51697	BIRC3	0.00166452	2.07975	ATP5H	0.00907892	-2.03678
C1orf115	6.65634e-05	-2.79413	BPHL	4.33427e-10	-4.28212	BIVM	4.64582e-09	2.01574	ATP7A	0.0264312	2.77778
C1QA	3.84741e-07	4.606	BRP44L	1.44625e-08	-2.93568	BLNK	0.000135634	-2.98372	ATP8A1	0.0453251	2.06016
C1QB	4.00117e-07	7.74182	BST2	1.08883e-05	2.47559	BMP2K	1.75105e-08	2.00737	ATP8B1	0.0245032	2.08991
C1QBP	0.000742345	-2.10662	BTBD3	7.55663e-06	2.6644	BMPR1B	3.41464e-05	-3.52137	ATPIF1	0.0116888	-2.20378
C21orf33	1.44346e-05	-2.4924	BTG1	1.58648e-09	2.45671	BSPRY	3.04216e-10	-2.14689	AUTS2	0.0397514	2.14425
C2orf47	7.47519e-07	-2.4915	BTN2A2	8.52221e-08	2.30021	BTG2	9.29908e-09	-2.27453	AZI2	0.0332856	2.03238
C3	1.43147e-06	10.1977	BTN3A3	1.59219e-06	2.0129	BTN3A2	5.36669e-10	3.2207	B3GNT3	0.00342072	-2.27889
C3AR1	1.28892e-06	2.00775	C10orf10	9.2582e-10	7.14187	BTN3A2 /// BTN3A3	1.29161e-08	2.05494	B3GNT5	0.000169578	2.7295
C4orf31	0.00931405	-2.00963	C10orf18	4.11364e-08	2.28129	BTNL9	5.89685e-08	-2.16191	B4GALT6	0.0166195	2.94432
C6orf108	0.000980221	-2.64695	C11orf17 /// NUAK2	0.000327298	-2.26929	C11orf17 /// NUAK2	9.31803e-05	-2.59024	BAIAP2L1	0.0366048	2.90866
C7	0.00791716	-4.4006	C12orf35	2.62569e-08	2.41965	C11orf54	1.22494e-06	-2.33007	BAIAP2L2	0.0467228	-2.15227
C7orf10	6.5297e-07	-2.98108	C13orf15	8.73691e-06	4.88334	C11orf96	1.96319e-08	-8.09931	BAZ1A	0.0451924	2.55286
C7orf68	1.33003e-07	10.3075	C19orf28	6.39405e-08	-2.42605	C12orf59	1.13347e-18	-25.0075	BBS7	0.00610484	2.69343
CA2	0.000257772	-5.03093	C1orf115	1.15936e-05	-2.2347	C13orf15	2.29617e-05	-2.83711	BCAP29	0.00165296	2.18645
CA4	8.63763e-06	-3.13302	C1orf38	4.40617e-09	2.70008	C14orf164	8.35769e-10	-2.69099	BCAT1	0.0065779	3.07006
CA9	1.33782e-08	9.88653	C1QA	1.54984e-08	5.51054	C15orf48	6.3144e-06	3.43654	BCL2	0.00947079	2.60923
CALB1	4.11805e-12	-46.2379	C1QB	6.04538e-11	8.58051	C16orf89	1.38085e-07	-2.20958	BCL2A1	0.0182456	2.15864
CALML4	0.00108289	-2.16282	C1R	0.00311732	2.54575	C17orf62	1.02969e-10	2.09104	BCL2L11	0.0392177	2.11569
CALU	0.000547266	2.08925	C1S	0.000384264	3.32097	C17orf91	3.28982e-10	-2.72202	BCL6B	0.00783802	2.96066
CAPN3	8.15965e-05	-5.43941	C21orf33	5.57276e-09	-2.08438	C19orf33	3.36724e-06	5.49346	BFAR	0.0367731	2.32343
CASP1	2.12209e-05	2.09928	C21orf7	0.000189947	2.2732	C19orf69	1.08766e-13	-2.39899	BHMT2	0.00756758	-4.41747
CAT	8.60574e-05	-3.34967	C22orf9	4.15306e-08	2.15558	C19orf77	8.56899e-10	-5.68083	BICD1	0.00781007	2.51668
CAV1	3.27607e-06	8.96294	C3	1.21448e-06	9.30658	C1orf168	1.47258e-16	-7.08526	BIN1	0.00627288	-3.50186
CAV2	0.000130334	3.59221	C4orf31	0.00136338	-3.37245	C1orf186	8.96214e-06	3.59313	BLM	7.63824e-05	2.14272
CCL5	0.00298867	2.43723	C6orf108	1.75617e-06	-2.04292	C1orf226	1.83727e-11	-2.1124	BMP2K	0.0433441	2.08917
CCND1	0.00303252	2.4096	C7	0.000510004	-3.11008	C1orf38	5.39379e-06	2.4113	BMP7	0.00340989	-2.22911
CD14	4.29571e-05	3.13425	C7orf10	2.13389e-08	-2.59882	C1orf53	0.000150525	2.05418	BMPR2	0.0353479	2.1366
CD163	1.10378e-05	4.41099	C7orf68	5.24664e-11	11.9839	C1QB	0.00200896	2.52538	BOD1L	0.0124958	2.22225
CD2	0.000434052	2.53611	CA4	0.00131197	-2.14496	C1QC	0.000801497	2.46419	BRCA2	0.0397055	2.44835
CD200	7.04802e-06	2.85061	CA9	7.17284e-11	7.43439	C1RL	5.45669e-10	2.53236	BRWD3	0.0220178	2.83367
CD24	0.000684434	2.42424	CALB1	2.09706e-14	-51.7575	C20orf160	1.84372e-08	-2.1132	BST2	0.00736106	3.42278
CD34	0.000214676	2.29538	CALCRL	0.00013434	2.49681	C2orf40	2.83454e-10	-5.48507	BTBD10	0.0234132	2.47353
CD36	0.00535744	2.15281	CALD1	3.12296e-06	3.77603	C3	3.59882e-11	6.74507	BTBD11	0.0133106	-2.57766
CD44	0.00754814	2.78571	CALML3	1.95842e-07	-2.0699	C4orf31	1.28165e-17	-4.75204	BTK	0.0248565	2.42492
CD52	0.00384758	2.32658	CALU	1.33812e-09	2.09557	C4orf32	1.79819e-06	-2.60791	BTN3A1	0.0237733	3.26776
CD53	5.3404e-06	3.02726	CANX	0.000107905	2.39469	C4orf48	1.06071e-06	2.59163	BTN3A2	0.00846757	3.11075
CD70	0.000154508	2.42023	CAPN3	6.24917e-06	-3.04303	C5orf23	0.00186503	-2.38084	BUB1	0.00136187	3.85295
CD93	5.75636e-05	2.08663	CASP1	3.88626e-13	3.61303	C5orf28	0.00018258	2.04617	BUB1B	0.00302604	2.37575
CD99	4.3681e-05	2.06564	CASR	2.3131e-09	-2.12297	C6orf155	1.8693e-06	-2.55452	BVES	0.0392375	2.32152
CDH16	0.000355437	-3.85583	CAT	9.69788e-08	-2.38015	C6orf174	8.74401e-06	2.00789	C10orf12	0.0317052	2.72564
CDH5	0.00713425	2.37079	CAV1	3.21606e-11	10.6548	C6orf176	3.40834e-16	-3.06994	C10orf18	0.00893324	2.23298
CDHR1	0.00368613	2.02838	CAV2	1.02605e-12	6.80697	C7	3.35127e-10	-12.547	C10orf46	0.033229	2.01863
CDK19	4.11147e-06	2.28852	CBFB	3.62857e-10	2.63462	C7orf41	8.62317e-10	-3.60959	C11orf17	0.00682753	2.23454
CDKN1C	9.9135e-08	-3.51606	CBLB	5.02868e-06	2.19513	C7orf44	2.53219e-07	2.42609	C11orf30	0.0409214	2.44806
CELF2	0.00250353	2.52021	CCL2	0.000345186	2.39032	C8orf4	1.34572e-09	-12.1661	C11orf54	0.0270146	-2.67179
CFD	4.09874e-05	2.42989	CCL20	0.00270725	3.88259	C9orf103	6.9031e-10	-2.02211	C12orf23	0.0317835	2.11447
CFI	6.08319e-06	-3.47499	CCL4	0.00211186	2.17332	C9orf125	6.84882e-07	2.13654	C12orf24	0.00395316	2.90846
CHP	1.08828e-06	-2.56797	CCL5	3.5347e-05	3.51122	C9orf66	6.67964e-09	-3.65861	C12orf4	0.00573677	2.72687
CHPT1	0.000115635	-2.07448	CCND1	1.03789e-09	4.82609	CA12	5.91504e-11	-7.30115	C12orf59	8.69907e-05	-45.6374
CHST15	1.77554e-05	3.93738	CCND2	2.46224e-06	3.51642	CA2	0.000664971	-2.47648	C13orf15	0.00979814	3.22955
CLCNKA /// CLCNKB	2.4465e-06	-3.76726	CCR2	9.74024e-07	2.35525	CA4	1.93099e-18	-4.80522	C14orf106	0.00827266	4.51873
CLCNKB	2.45077e-06	-4.08543	CD14	3.31895e-09	3.81806	CACHD1	4.49725e-05	-2.02018	C14orf184	0.0311312	-2.06556
CLDN10	3.16628e-05	-3.52133	CD163	2.27923e-07	4.18711	CALB1	1.69828e-22	-87.8659	C16orf63	0.0407635	2.73955
CLDN8	1.07678e-10	-6.99221	CD200	2.07422e-10	3.67482	CALM1	1.83074e-07	-2.17737	C17orf60	0.00480777	2.01934
CLEC2B	8.73145e-05	2.24981	CD24	2.86884e-05	2.8812	CAMK2N1	2.79808e-08	-3.43406	C17orf82	0.00938073	-2.04446
CLIC5	5.7018e-08	-9.04709	CD302	1.00352e-06	2.28495	CASR	7.45176e-16	-2.39923	C18orf21	0.0167331	2.50857
CLMN	0.000126009	-2.23317	CD34	0.000268693	2.00133	CASZ1	6.95959e-12	-3.21277	C18orf54	0.00148462	2.6175
CLN5	8.68746e-07	-2.11215	CD36	1.4637e-05	4.88638	CAT	1.34753e-11	-2.6442	C19orf21	0.0169408	-3.15667
COL15A1	0.00438688	2.86759	CD37	6.74532e-05	2.07127	CAV2	4.18433e-07	3.35668	C19orf28	0.00700692	-2.18922
COL1A1	0.00416119	7.5663	CD40	1.541e-07	2.20578	CCDC109B	1.36667e-09	3.17173	C19orf48	0.0180328	2.11342
COL1A2	0.00840293	3.0023	CD44	1.35372e-07	4.2172	CCDC113	3.22248e-06	2.51169	C1orf114	0.000559156	-2.16781
COL4A1	1.4954e-05	4.44996	CD47	7.23611e-09	2.33315	CCDC88A	4.63439e-06	2.20993	C1orf151	0.0410251	-2.40157
COL4A2	0.000139429	2.7833	CD48	8.50501e-08	2.0214	CCL14 /// CCL14-CCL15	3.68216e-08	-2.23187	C1orf38	0.00685226	3.85102
COL4A3	0.000100402	-2.9996	CD52	0.000171849	2.30066	CCL18	0.00112908	2.86509	C1QB	0.0290666	2.70154
COLEC11	1.10067e-08	-3.23759	CD53	1.29924e-10	3.97472	CCL28	0.00268053	2.62281	C1QTNF3	0.0345926	2.27462
COMMD8	0.000881555	-2.21312	CD58	8.63462e-08	2.24516	CCL8	0.000322943	-2.08795	C20orf195	0.0313967	-2.06976
COQ9	0.00105348	-2.07512	CD70	0.00168086	2.46708	CCND2	6.55467e-05	3.30488	C20orf20	0.00552561	2.05802
CORO1A	0.000777245	2.36351	CD74	2.38467e-06	2.50023	CCNG2	1.62642e-05	-2.22884	C20orf69	0.0243338	2.30096
COTL1	5.66057e-06	-2.61882	CD86	6.15638e-08	2.7746	CD164	4.33048e-05	-2.60135	C21orf122	0.0116927	-2.13027
CPE	0.000104282	2.45185	CD93	6.601e-08	3.95347	CD200	0.000932969	2.1589	C21orf33	0.00787748	-2.23098
CPT2	7.61868e-05	-2.03619	CD97	3.6992e-11	2.21469	CD52	3.7446e-05	2.76021	C2CD3	0.0195134	2.51536
CR2	0.00453228	-2.03621	CD99	4.62904e-09	2.39315	CD84	1.17754e-05	2.02112	C2orf54	0.00897494	-2.31207
CRIP1	0.000890556	3.30851	CDH11	1.76585e-06	3.14822	CD86	5.08641e-05	2.34167	C3orf58	1.65475e-05	2.13922
CRIP2	0.00102834	2.0845	CDH16	4.04747e-07	-3.61848	CD93	1.31444e-05	-2.60032	C3orf64	0.034515	3.50539
CRYAA	3.58032e-05	-3.63933	CDH5	1.29727e-05	4.3459	CDC42EP3	1.85596e-07	-2.30941	C4orf46	0.0124208	3.28646
CRYL1	8.37373e-05	-3.05844	CDH6	4.98542e-07	3.35415	CDCA7	0.00890409	2.05697	C5orf38	0.0119325	-2.1113
CRYM	1.94154e-06	-4.15446	CDK18	8.27705e-08	3.19728	CDCA7L	0.00167334	2.18841	C5orf51	0.00234514	2.72514
CSDA	0.00402768	2.11532	CDK19	9.6171e-08	2.64418	CDH1	0.000523554	-2.28107	C6orf138	0.00025857	22.587
CSF1R	4.06576e-08	2.7189	CDKN1B	3.60362e-05	2.28187	CDH11	0.000491192	-3.72703	C6orf211	0.00479902	-2.07753
CSTA	8.92406e-05	2.50967	CDKN1C	6.30306e-07	-2.78928	CDH16	7.24476e-05	-3.65457	C7orf23	0.0119032	2.6369
CTSA	0.0011871	-2.08268	CEBPB	1.14356e-06	3.04159	CDH5	7.76977e-09	-3.27946	C7orf31	0.00902202	2.61651
CTSB	3.25764e-06	-2.38556	CEL	9.88966e-10	-2.71767	CDH6	0.00117716	2.74653	C7orf41	0.0283962	-2.0684
CTSH	9.19846e-05	-4.68472	CELF2	4.29638e-06	2.47092	CDHR1	0.000770845	2.07155	C7orf42	0.0448148	2.24334
CTSL2	4.11282e-06	-2.84752	CEP170	1.4933e-08	2.54746	CDHR5	1.58692e-05	-2.53489	C7orf64	0.000299449	2.13426
CTSS	0.00166653	2.06976	CHL1	2.38438e-09	-2.9638	CDKN1C	8.03869e-15	-4.82821	C7orf70	0.0034224	2.48927
CTSZ	7.78928e-05	4.52224	CHST15	3.97322e-08	3.31676	CEACAM1	1.11391e-21	-3.10837	C8orf76	0.0405389	2.14877
CUBN	0.00250033	-4.80353	CHSY1	1.03558e-06	2.68759	CEBPD	0.000514424	-2.03473	C9orf72	0.00141806	2.04484
CXCL14	0.000224405	-3.13358	CKLF	9.57505e-10	3.42869	CEL /// LOC100508206	2.43928e-14	-3.51462	C9orf85	0.0148653	3.99838
CXCL9	4.06945e-06	3.10514	CLCNKA /// CLCNKB	9.94521e-12	-10.9665	CELF2	0.000182764	2.00439	CA4	0.00212314	-2.39091
CXCR4	1.73742e-05	12.2434	CLCNKB	7.61749e-11	-6.09385	CGN	1.8061e-11	-2.55176	CA8	0.0359847	-2.22819
CXCR7	0.00279219	3.31728	CLDN10	1.95956e-08	-3.07937	CGNL1	5.30514e-15	-8.93024	CABP1	0.0243633	-2.92001
CYCS	5.08409e-05	-2.14372	CLDN16	1.58457e-06	-2.27956	CHGB	1.4141e-05	-3.14799	CACNA1C	0.0459341	2.76708
CYFIP2	0.00131494	-2.41631	CLDN8	8.38566e-18	-12.9522	CHIT1	0.00346514	2.58265	CACNA2D3	0.0421513	-2.67626
CYP17A1	0.000244651	-4.00261	CLDND1	2.78423e-06	2.49551	CHST9	0.000468521	2.00378	CACNB2	0.0397489	2.41244
CYP27B1	2.03286e-07	-8.62955	CLEC2B	2.88377e-08	3.32894	CISH	0.00010119	-2.00625	CALB1	5.78937e-05	-158.598
CYP2B6 /// CYP2B7P1	1.31978e-08	-5.30124	CLEC7A	1.9747e-09	2.54421	CKMT2	2.481e-05	-2.79692	CALD1	0.0414863	2.48463
CYP2J2	0.000925375	4.43031	CLIC1	8.41774e-09	2.03235	CLCN5	0.000334777	-2.16073	CALU	0.00116261	3.46134
CYP4A11	0.000140094	-11.3637	CLIC5	5.0806e-09	-10.0976	CLCNKA /// CLCNKB	2.84668e-26	-17.416	CAMK1D	0.00102433	3.61276
CYP4A22	0.000168294	-10.335	CLK4	6.58594e-06	2.14552	CLCNKB	3.73295e-27	-6.29155	CAMK2D	0.0188732	3.01558
CYP4F2	2.03707e-07	-5.6205	CLMN	7.5574e-07	-2.45111	CLDN1	5.39035e-07	4.055	CAMSAP1	0.0408525	2.04422
CYP4F3	4.94197e-07	-6.27447	CLU	2.5845e-06	2.85457	CLDN10	2.43e-15	-6.48358	CARD8	0.0350081	2.3039
DAK	1.83146e-05	-2.59443	CNOT2	0.000177729	2.48579	CLDN11	0.000239684	-2.72414	CASP1	0.0156996	3.68763
DAO	1.0525e-05	-3.7448	CNOT8	3.73107e-08	2.17271	CLDN16	2.94727e-18	-2.68646	CASR	0.00196336	-6.52901
DARC	0.0086547	2.73952	COBLL1	1.41848e-05	-2.35752	CLDN19	3.32267e-11	-2.53059	CAST	0.0137519	2.30348
DCXR	6.92983e-08	-8.47616	COL15A1	2.38274e-07	7.17982	CLDN3	6.70528e-05	2.23254	CAV1	0.0128379	9.15235
DDAH1	0.000143834	-2.49314	COL1A1	7.47316e-06	7.61456	CLDN8	3.29521e-30	-27.2831	CAV2	0.000269456	4.04719
DDB2	4.85131e-05	2.89191	COL1A2	5.87624e-08	8.14576	CLEC18A	3.22224e-11	-6.94203	CBL	0.025848	3.19866
DDC	1.05472e-05	-12.9929	COL21A1	0.0063548	2.27283	CLEC3B	1.56667e-14	-5.74913	CBLB	0.0122916	2.23507
DDIT4	8.01064e-06	4.8135	COL3A1	5.56707e-06	6.29338	CLEC5A	0.000143475	2.03957	CBLL1	0.0317985	5.32428
DECR1	0.00128352	-2.30497	COL4A1	1.59732e-07	5.71348	CLEC7A	2.37776e-05	2.28074	CCDC109A	0.0228192	2.60693
DEFB1	1.32996e-06	-12.2477	COL4A2	3.65747e-06	2.64261	CLIC5	4.10032e-21	-27.1808	CCDC110	0.00116226	2.74056
DEPDC6	6.74447e-05	-2.41913	COL4A3	5.76006e-06	-3.07304	CLMN	9.53129e-13	-2.65321	CCDC15	0.00194555	2.42073
DGCR5	0.00110133	2.67674	COL5A2	1.05854e-06	3.01966	CLU	0.00151076	2.06112	CCDC34	0.0157414	3.42975
DHRS4 /// DHRS4L2	4.57442e-07	-3.24578	COL6A2	1.31494e-05	4.23166	CMTM4	4.69777e-11	-2.25444	CCDC50	0.00167956	2.15285
DIO1	3.1385e-08	-17.752	COL6A3	0.000250811	3.57929	CNTN1	4.30927e-18	-2.38941	CCDC56	0.0360246	-3.22683
DIP2C	0.00156843	-2.21938	COLEC11	9.96832e-08	-3.0177	CNTN6	1.78592e-05	4.48398	CCDC64	0.000699226	-3.46201
DLD	7.40043e-05	-2.15843	COPG2IT1	3.33784e-07	-2.20051	COBLL1	0.000225533	-2.03165	CCDC80	0.0409563	4.54158
DLST	7.80228e-06	-2.81646	CORO1A	2.48287e-07	3.40472	COL12A1	1.99261e-05	-2.391	CCDC85A	0.0176358	2.00009
DNAJC12	3.25616e-10	-2.84841	CORO1C	4.51906e-12	2.32153	COL14A1	0.000733045	-2.95575	CCL2	0.02531	6.93721
DPEP1	1.93217e-08	-19.0387	CP	0.00108889	5.71748	COL15A1	0.000473252	-3.43793	CCNA2	0.000480432	2.84386
DPP4	0.00289954	-2.23805	CPE	0.000604383	2.66463	COL3A1	0.00353255	-3.33934	CCNB2	0.00228508	3.73695
DPYS	2.3866e-07	-11.0306	CPM	4.94906e-05	-2.63511	COL4A1	0.000464378	-2.18641	CCND1	0.0312509	2.88046
DPYSL2	0.000169432	2.16224	CPT2	7.484e-05	-2.03758	COL4A3	1.59705e-05	-2.01767	CCNE2	0.00376992	2.20856
DSP	0.002683	-2.66516	CRIP1	5.6707e-05	2.35205	COL4A4	5.49562e-05	-2.10927	CCNT1	0.0394809	2.36511
DUSP1	0.000711973	2.6827	CRYAA	1.95472e-09	-5.36885	COL4A6	3.80762e-05	-2.37728	CD164L2	0.0310695	-2.26659
DUSP9	4.44896e-05	-2.46929	CRYL1	1.00877e-06	-2.32663	COL6A3	0.0127386	-2.40864	CD180	0.0295028	3.62066
DYNLT3	7.976e-06	-2.45727	CRYM	7.955e-06	-2.35004	COLEC11	4.11742e-07	-2.53207	CD2	0.049126	2.07296
EAF2	3.78308e-06	-2.42946	CSDA	8.64777e-08	3.12123	CORO1C	5.78011e-15	2.78934	CD200	0.00862542	2.52548
ECHDC3	0.000672909	-3.04424	CSF1R	1.6151e-09	3.00193	COX7A1	0.000273994	-2.80676	CD34	0.0494095	3.16582
ECHS1	5.16797e-07	-4.36318	CSF2RB	1.07571e-08	2.09994	CPA3	0.00808458	2.10852	CD3G	0.0178009	2.16519
EDN1	0.00083261	2.71453	CSTA	7.59288e-06	2.14007	CPEB4	6.26421e-07	-2.69198	CD4	0.0118593	3.20813
EFHD1	2.72259e-07	-4.73718	CTDSPL	1.40829e-07	-2.54054	CREB5	3.27594e-08	4.12713	CD84	0.0230092	3.29124
EGF	5.99834e-07	-5.67972	CTSB	4.62816e-06	-2.16414	CREM	6.1852e-09	-2.12112	CD86	0.0169737	3.77409
EGFR	8.54349e-05	5.56329	CTSH	1.88663e-09	-3.12311	CRHBP	2.60795e-22	-4.9633	CD93	0.0184499	4.35238
EGLN3	1.61906e-05	4.06328	CTSL2	2.55933e-09	-2.65132	CRNDE	3.78064e-06	3.50473	CDC37	0.0131047	2.03108
EHD2	1.14362e-08	2.48883	CTSS	2.26631e-07	3.65561	CRYAA	1.56219e-13	-4.50325	CDC42SE1	0.049298	2.15329
EHHADH	0.000352487	-3.18362	CTSZ	0.000469662	2.97889	CRYAB	3.65099e-08	2.21789	CDCA2	0.0120174	2.76729
EIF1B	1.76739e-05	-2.42727	CUBN	1.76786e-05	-4.45075	CRYL1	2.47833e-08	-2.41481	CDCA7L	0.00388271	3.44847
EIF4EBP1	5.73281e-06	2.02625	CWH43	2.27232e-11	-2.05607	CSDC2	5.25907e-10	-2.06373	CDH11	0.00935629	2.10236
ELK3	0.00884456	2.41573	CX3CR1	1.19411e-06	4.04504	CSGALNACT1	4.48131e-06	-3.05207	CDH3	0.0139349	-2.78765
ELTD1	0.00106805	2.81972	CXCL10	5.42214e-07	3.75908	CSRNP1	7.60704e-10	-2.38949	CDH5	0.010836	3.98368
EMP3	0.000182536	2.60796	CXCL12	0.00982156	-2.1889	CSRP1	2.42626e-08	-2.13649	CDHR2	0.0110826	-6.00827
EMX2	0.00537162	-3.00345	CXCL9	4.98126e-07	4.42204	CSRP2	8.99162e-06	-2.18072	CDK13	0.00245151	2.09678
ENO2	1.77563e-06	7.46606	CXCR4	5.08707e-12	7.04657	CSTA	3.83223e-05	2.39399	CDK17	0.00679013	2.6599
ENOSF1	0.0026232	-2.27043	CXCR7	1.55692e-08	6.97055	CTGF	1.27999e-07	-5.31927	CDK2AP1	0.0191356	2.16108
ENTPD1	2.21558e-05	2.37992	CYAT1 /// IGLV1-44	0.0257956	3.48732	CTH	5.27879e-15	-3.57919	CDKN1A	0.02238	2.65598
ENTPD5	0.000122602	-2.48438	CYFIP2	7.49934e-08	-2.79861	CTNNAL1	1.30311e-06	-2.89447	CDKN1C	0.0264655	-3.83027
EPB41L3	1.99458e-06	-2.09441	CYLD	7.48817e-07	2.41128	CTSC	1.08208e-08	2.61733	CDKN3	0.000707673	2.47898
EPCAM	0.000239639	-7.63232	CYP17A1	1.17711e-10	-4.15278	CTSS	1.16973e-06	4.64675	CDON	0.0437914	3.19222
EPHX1	1.04848e-05	-2.93368	CYP1B1	0.0119331	-2.11952	CTSZ	4.69996e-06	2.15006	CECR1	0.00834446	2.58626
EPHX2	4.46468e-05	-3.84294	CYP27B1	1.29083e-05	-4.43498	CTXN3	1.87741e-10	-6.15155	CEL	0.00207954	-3.44617
ERBB4	2.91873e-08	-2.76392	CYP2B6	3.32374e-05	-2.24503	CUBN	2.6773e-09	-5.4417	CELF2	0.00310031	3.42672
ESM1	0.00767707	2.03087	CYP2B6 /// CYP2B7P1	1.6514e-07	-4.43266	CX3CR1	0.00270404	2.13733	CELSR1	0.0451894	-2.80149
ESRRG	2.40851e-07	-4.65513	CYP2J2	9.16566e-07	6.60398	CXCL1	0.00433866	2.47512	CENPF	0.00392194	2.73068
ETFA	0.000195998	-2.58185	CYP4A11	1.73122e-06	-3.21713	CXCL12	7.78777e-07	-5.14854	CENPK	0.0040831	2.99519
ETNK2	7.32905e-06	-3.47571	CYP4A22	8.47082e-06	-7.44766	CXCL14	0.00145179	-2.89972	CENPV	0.0133808	-2.90404
FABP1	2.68296e-06	-21.115	CYP4F2	1.20952e-07	-5.37518	CXCL16	7.29676e-09	2.59232	CEP152	0.035013	2.59823
FABP3	3.14636e-05	-2.32161	CYP4F2 /// CYP4F3	9.19828e-05	-2.44534	CXCL5	0.000764436	4.60466	CEP55	0.0065584	2.10306
FABP5	0.000123736	3.61492	CYP4F3	1.3038e-08	-7.37809	CXCL6	0.00012105	7.33445	CERKL	0.00432818	-4.34684
FABP6	0.00542291	2.07856	DACH1	3.64484e-08	-2.90166	CXCR4	3.37913e-05	2.95764	CES1	0.0387807	-2.19216
FABP7	0.000292311	18.4074	DAK	1.43501e-09	-2.3817	CYB5A	7.34205e-09	-2.58476	CGN	0.0021164	-2.26581
FAH	0.000570466	-2.66158	DAO	6.84735e-11	-4.57369	CYBB	0.000753338	2.18375	CHAD	0.0367374	-2.08049
FAM129A	0.000575525	2.39842	DARS	2.18844e-07	3.57049	CYBRD1	0.00499512	-2.3588	CHDH	0.00514769	-10.2127
FAM171A1	5.48403e-05	-2.0364	DCLK1	0.000110272	2.34366	CYFIP2	1.11658e-10	-3.2731	CHEK1	0.0333541	2.15196
FBL	2.94146e-05	2.24955	DCN	5.94912e-05	-3.01132	CYP17A1	0.000796391	-2.71551	CHKA	0.0457046	2.19597
FBP1	4.22895e-07	-12.2126	DCUN1D4	2.33787e-06	2.1404	CYP1B1	9.1547e-05	-2.70388	CHL1	0.043944	-3.62665
FBXO21	6.92522e-06	-3.52119	DCXR	3.55732e-14	-8.39746	CYP24A1	0.00338394	-2.28171	CHMP5	0.00363502	2.11004
FCER1G	1.62574e-08	3.39148	DDB2	1.66426e-07	3.4243	CYP27B1	2.13678e-06	-3.01127	CHN1	0.0153713	2.22859
FCGR1A /// FCGR1C	4.45709e-05	2.51091	DDC	1.5559e-08	-5.82193	CYP2B6 /// CYP2B7P1	8.70543e-11	-2.69785	CHORDC1	0.0224099	3.76794
FCGR1B	3.27449e-05	2.08419	DDIT4	6.4329e-08	7.23743	CYP3A5	0.00042485	3.23961	CHSY1	0.00594096	2.06266
FCGR2A	5.54767e-05	2.34216	DDX18	2.00981e-07	2.10727	CYP4A11	1.89899e-15	-23.8543	CKS2	0.0175529	3.68744
FDFT1	0.000641273	-2.34397	DDX41	1.2355e-08	2.28488	CYP4A11 /// CYP4A22	8.03385e-11	-2.17606	CLCN5	0.0330985	-2.58033
FDX1	7.13753e-07	-2.28069	DEFB1	2.25564e-09	-7.66163	CYP4A22	2.5182e-15	-12.4174	CLDN10	0.0385081	-5.69694
FGF1	1.19213e-07	-6.21564	DEGS1	0.000369203	2.10474	CYP4F2	2.19744e-09	-2.69868	CLDN16	0.00240403	-31.8054
FGF9	7.27888e-08	-5.13634	DENND5A	3.31441e-10	2.12201	CYP4F2 /// CYP4F3	9.12884e-10	-2.68736	CLDN19	0.00703254	-3.08114
FGFR3	0.00040365	-2.49933	DERL1	6.22518e-08	3.22943	CYP4F3	1.94495e-08	-6.83044	CLDN3	0.0144392	-2.88861
FH	1.33534e-08	-2.5414	DGCR5	1.13654e-08	3.65541	CYP4X1	8.34141e-10	-2.32398	CLDND1	0.00672802	2.16876
FHIT	4.00963e-06	-2.09282	DHRS11	3.14839e-07	-2.01005	CYP8B1	5.04684e-10	-3.46213	CLEC1A	0.0221801	2.17927
FHL1	8.95708e-05	3.56721	DHRS4 /// DHRS4L2	3.78906e-09	-2.84095	CYR61	3.57292e-07	-4.32134	CLEC7A	0.0390544	2.23959
FHOD3	2.1394e-06	-2.56887	DHTKD1	7.46106e-07	-2.59214	CYS1	0.000122145	-2.45165	CLGN	0.0456994	2.95399
FKBP10	0.0010638	2.5396	DIAPH2	5.78955e-05	2.54358	CYYR1	1.03629e-12	-2.93962	CLIC2	0.00576987	2.82177
FKBP11	0.00307776	2.66705	DIO1	1.66654e-11	-18.8334	DAB2	9.14935e-06	-2.01698	CLIC5	0.00105815	-4.58782
FLRT3	0.000134035	-5.16521	DIRAS2	4.38836e-05	2.57635	DACH1	1.34589e-16	-10.7318	CLNS1A	0.0453746	2.05804
FMO1	0.000121445	-8.16724	DKK3	0.00114276	2.72593	DAGLB	2.9452e-07	2.1046	CMTM3	0.0492077	2.13838
FMO4	5.44089e-05	-2.43188	DNAJC12	7.43543e-07	-3.71843	DAO	5.92343e-12	-2.78557	CNOT2	0.0340043	2.11203
FMR1	0.0013129	-2.24116	DNASE1	3.94227e-08	-2.27121	DCBLD2	0.000232872	2.30633	CNOT4	0.0347359	2.23766
FN1	1.86592e-05	6.9932	DOCK2	1.45112e-05	2.17086	DCLK1	0.00397921	3.10808	CNTN1	0.0409582	-3.36452
FNDC3B	0.00020622	2.92456	DOCK4	1.1341e-07	3.16132	DCN	1.81984e-10	-6.49793	COL1A1	0.00329152	3.72396
FOLH1	0.00211152	-2.31101	DOCK9	0.000227498	2.60513	DCXR	1.33828e-07	-2.53362	COL1A2	0.0249276	3.05819
FOLH1B	0.000249316	-2.20746	DPEP1	9.43898e-10	-14.3278	DDAH1	7.0947e-08	-2.14453	COL3A1	0.0235865	2.6265
FOLR1	5.54579e-06	-5.48578	DPYS	1.8709e-06	-4.43201	DDB2	6.3381e-16	3.16721	COL6A3	0.039276	2.59676
FRZB	0.00210294	2.74023	DPYSL2	3.45136e-05	2.6497	DDC	3.44929e-08	-5.51504	COL8A1	0.017719	6.05783
FSTL1	0.000195888	3.06236	DRAM1	7.01443e-09	2.21129	DDX3Y	0.0104601	-3.52389	COPS2	0.0317453	2.00047
FTCD	3.8047e-05	-5.14374	DSE	2.74732e-07	2.19608	DDX60L	3.13395e-10	2.12444	CP110	0.0295828	2.83911
FXYD2	0.000181619	-2.70752	DSP	0.00228959	-2.17132	DEPDC6	3.80564e-09	-2.5145	CPA3	0.0451652	2.91074
FXYD5	3.33092e-07	2.67754	DUSP1	0.000468321	2.07743	DEPDC7	7.33927e-07	-3.61893	CPN2	0.01313	-3.72763
G0S2	3.40995e-05	-5.42005	DUSP9	3.68601e-13	-8.42743	DHRS4 /// DHRS4L2	5.29431e-11	-2.24618	CPNE2	0.000240864	2.34137
G6PC	8.93262e-05	-6.415	EAF2	5.9093e-06	-2.51537	DIO1	2.51721e-11	-20.8863	CPNE6	0.0439815	-2.94995
GABARAPL1	1.51162e-10	-3.81304	ECHDC3	8.67849e-05	-2.03596	DLC1	5.53501e-07	-2.56418	CPOX	0.0149435	2.08767
GABARAPL1 /// GABARAPL3	4.47062e-08	-4.10007	ECHS1	1.35935e-10	-3.34131	DLGAP1 /// LOC284214	0.000109489	2.55523	CPSF4L	0.00023833	-2.00382
GABBR1 /// UBD	0.00489975	3.20061	EDN1	9.49667e-06	3.21135	DLL1	4.21695e-10	-4.39657	CRABP1	0.00240964	-4.46085
GADD45A	0.000102033	-3.28064	EDNRA	0.000140017	2.66035	DMGDH	2.94334e-13	-4.93744	CRB2	0.0145536	-2.09842
GAL3ST1	0.000295457	3.10733	EDNRB	0.000173672	4.16197	DMRT2	1.48196e-35	-22.358	CRHBP	0.002	-4.76036
GALNT11	0.000130545	-3.3971	EEF1D	1.60377e-06	-2.07535	DNASE1	7.73645e-19	-3.39816	CRNN	0.000194813	-2.02265
GATA3	6.69963e-07	-3.69744	EFEMP2	1.21478e-05	2.08565	DNASE1L3	6.15183e-22	-3.8458	CRYAA	0.022718	-7.04197
GATM	0.000226169	-4.6357	EFHD1	9.83545e-09	-5.53844	DNER	3.20156e-07	-6.3762	CRYBG3	0.0437953	2.62068
GBP1	0.00738465	2.02348	EFHD2	4.22349e-07	2.38803	DNM1	2.59003e-07	2.67378	CRYL1	0.00733846	-5.58931
GBP2	4.09379e-05	3.43496	EFNA1	2.88131e-07	2.46569	DOCK11	6.46322e-07	3.10125	CRYM	0.00776677	-2.69538
GCH1	6.10427e-07	-5.20591	EFNB2	0.000394688	2.98341	DPEP1	4.90427e-10	-6.14404	CSDA	0.0214286	3.17496
GCHFR	4.34306e-05	-2.18709	EGF	5.47112e-11	-16.3084	DPP6	4.5077e-07	-2.5217	CSDC2	0.000275845	-3.55214
GCSH /// LOC100329108	2.12233e-08	-3.73434	EGFR	6.00192e-08	3.32472	DPY19L2P2	1.11341e-07	2.9104	CSF3R	0.00731699	2.08147
GDF15 /// LOC100292463	0.000410164	-2.92449	EGLN3	9.38756e-10	8.44745	DPYS	9.08686e-07	-5.57568	CSGALNACT1	0.0292157	2.01439
GGH	3.30226e-07	-5.65718	EHD2	8.23409e-10	2.28229	DTNA	3.51047e-08	2.29089	CSNK1E	0.000479764	2.07212
GGT1	0.000789412	-2.63598	EIF2AK3	1.1648e-06	2.01259	DUSP1	3.69588e-06	-2.20227	CSTF2T	0.0177627	2.09952
GGT1 /// GGT2 /// GGT3P /// GGTLC2 /// GGTLC3	0.000873172	-2.29409	ELF1	2.65214e-06	2.13142	DUSP5	0.0021065	-2.10645	CTSB	0.0137757	-2.07032
GGTLC1	0.000429825	-2.24615	ELF4	1.25362e-07	2.07137	DUSP6	7.18401e-07	-2.84178	CTSH	0.00597431	-2.90739
GHITM	5.93351e-08	-2.5495	ELF5	0.000208297	-2.2253	DUSP9	7.6629e-18	-5.71539	CTSL2	0.0117792	-3.1022
GIMAP6	0.000725949	2.05734	ELK3	1.41962e-06	3.76588	DYNC2LI1	4.12196e-05	2.40223	CTSS	0.0140123	4.19456
GIPC2	0.000287531	-2.47983	ELTD1	9.60668e-06	3.71698	DZIP1	0.000190156	-2.90177	CUL1	0.00610756	2.37132
GJA1	0.000444896	4.50975	EMP3	2.19449e-07	3.00829	EAF2	1.00059e-08	-2.56526	CWC15	0.024094	3.37439
GJB1	1.37493e-06	-2.84111	EMX1	2.22707e-11	-2.30449	EBF1	2.12155e-05	-3.33746	CXCL10	0.0075294	13.1003
GK	1.9134e-06	-3.59321	ENO1	0.00797986	3.15582	ECHDC3	6.81432e-07	-2.98124	CXCL9	0.00165877	3.24451
GLB1L2	1.0268e-05	-2.34164	ENO2	3.73807e-12	14.7715	ECHS1	9.33061e-11	-2.35276	CXorf36	0.00590614	3.95631
GLDC	3.12989e-08	-5.4742	ENPP1	3.98369e-08	-2.57057	ECM2	1.24481e-06	-2.50518	CYBA	0.0487884	-2.2519
GLRX5	5.73886e-07	-2.01594	ENPP2	0.0106118	2.2935	EDNRA	0.000307545	-2.63465	CYP17A1	0.0348632	-12.7029
GLS	8.71675e-08	-2.90611	ENTPD1	2.6121e-10	2.71273	EEF1A2	0.00184974	2.34648	CYP24A1	0.0135327	-14.233
GLYAT	5.38675e-07	-6.92943	ENTPD5	6.20887e-08	-3.21376	EFCAB4B	2.88937e-10	2.09405	CYP2B6	0.0221649	-7.81511
GM2A	1.52995e-05	2.30936	EPB41L2	4.03906e-07	2.0358	EFEMP1	1.20655e-05	-4.35134	CYP2B7P1	0.0135711	-2.51658
GMFG	2.83171e-05	3.07306	EPB41L4B	3.75256e-09	-2.3214	EFHD1	6.94277e-15	-4.87783	CYP4A11	0.0257082	-12.9723
GNB5	9.52585e-07	-2.03721	EPCAM	3.33686e-07	-4.88214	EFS	7.42751e-11	-2.59575	CYP4F11	0.0269004	-5.34495
GNG11	0.0026711	2.18228	EPHX2	1.66936e-06	-2.60907	EGF	1.08026e-25	-29.1006	CYP4F2	0.0120897	-11.1725
GOT1	0.000719223	-2.91569	ERAP2	0.0016489	2.66144	EGR1	2.46065e-05	-2.6462	CYP4F3	0.010378	-7.18637
GPC3	1.75987e-07	-2.67531	ERBB4	3.03803e-16	-5.77192	EGR2	0.00059056	-2.44415	CYP8B1	0.0434076	-4.61834
GPD1	4.13466e-06	-4.71118	ERG	0.0016494	2.50663	EGR3	0.000210987	-2.71632	CYS1	0.00118629	-3.8342
GPD1L	2.06846e-08	-4.25103	ESM1	9.86753e-07	5.192	EHD3	9.19227e-13	-3.0926	CYSLTR1	0.00278513	3.54596
GPNMB	0.0052861	2.94841	ESRRG	1.82807e-08	-4.04517	EHF	1.9621e-17	-2.5328	CYTIP	0.0221883	3.47809
GPR137B	3.90965e-05	-2.78764	ETFB	1.36826e-05	-2.00156	EIF1AY	0.000527446	-3.66714	CYTSB	0.0096266	2.10438
GPR56	0.00253143	-2.09657	ETNK2	2.88581e-09	-2.73308	EIF5A	0.00189922	2.44318	CYYR1	0.0255455	2.99978
GPR89A /// GPR89B /// GPR89C	1.32424e-05	-3.06026	ETS2	0.000142691	2.41897	ELF5	5.59512e-10	-2.76667	DACH1	0.00224931	-4.31445
GPX3	0.00025459	-3.719	EVI2A	5.13567e-09	3.238	ELTD1	8.80467e-08	-3.27954	DAO	0.0497768	-11.0068
GRAMD1B	3.55037e-06	-2.70027	EVI2B	4.63197e-07	2.45519	EMCN	4.39409e-28	-15.2123	DCHS1	0.0294076	2.13862
GRB14	2.69458e-08	-3.30325	EVL	2.15132e-10	2.19725	EMP3	5.04278e-06	2.17895	DCK	0.000445848	2.68807
GRHPR	7.2549e-05	-2.35614	EXOC1	3.63652e-08	2.00036	ENG	3.40211e-14	-2.1682	DCLK2	0.015085	3.66991
GSN	0.000121551	2.22039	F11	9.51646e-09	-2.03432	ENO2	1.06297e-10	4.8787	DCLRE1B	0.0426331	2.36622
GSTM3	1.35716e-06	-3.89963	F8	0.000309109	3.79395	ENPEP	7.22962e-05	-4.03161	DCTN4	0.0111258	2.04591
GUCY1B3	0.000746547	2.13087	FABP1	5.65623e-11	-20.2107	ENPP2	1.37123e-05	-2.48591	DCXR	0.00882829	-5.35244
GZMA	0.000480484	2.13208	FABP5	7.65106e-08	5.71278	ENPP6	6.25703e-15	-7.93573	DDB2	0.0243882	3.31551
HADH	9.21187e-09	-6.42334	FABP6	0.00181346	2.4929	EPAS1	2.67578e-17	-3.05793	DDC	0.0398132	-9.60741
HAGH	7.41284e-07	-2.97942	FABP7	0.000240318	16.5136	EPB41L4B	8.37651e-08	-2.12908	DDHD1	0.0114315	2.43862
HAO2	1.03943e-06	-11.7003	FAM129A	3.43099e-10	3.47038	EPB41L5	2.27123e-05	-2.34856	DDX12	0.00930081	2.26792
HBXIP	1.55443e-05	-2.7543	FAM13A	3.1998e-05	2.00317	EPCAM	6.41757e-06	-3.52809	DDX25	0.000687251	-2.73575
HCK	1.98274e-05	2.46375	FAM171A1	6.18772e-08	-2.85185	EPHX2	4.30432e-10	-3.3314	DDX60	0.00254464	2.47407
HCLS1	4.84633e-06	3.70013	FAM38B	0.00109008	2.03941	ERBB4	1.18048e-09	-6.0949	DDX60L	0.000907197	3.78378
HDHD3	2.08991e-05	-2.98787	FANCL	2.52261e-05	2.07721	ERG	1.82928e-13	-3.25717	DENND2C	0.0284701	2.36711
HEY1	6.55527e-05	3.51203	FAS	9.9071e-09	2.72295	ERMP1	1.13679e-08	-2.17377	DENND5A	0.0336448	2.19387
HGD	1.45384e-05	-3.71263	FBN1	0.000904134	2.02032	ERP27	2.19966e-15	-4.33897	DEPDC5	0.0146671	2.16952
HIBCH	1.55244e-07	-3.57963	FBP1	4.47094e-11	-6.7394	ERRFI1	2.14514e-08	-5.05855	DGCR6	0.00956592	-2.46713
HIGD1A	0.000149732	-2.69031	FCER1G	7.73721e-11	3.83022	ESAM	9.52886e-09	-2.16428	DGKI	0.0139545	3.03378
HIST1H2BK	0.00214529	2.44438	FCGR1A /// FCGR1C	2.41037e-08	3.55043	ESRRB	1.05421e-16	-3.43197	DHDH	0.0486391	-2.61422
HIST2H2AA3 /// HIST2H2AA4	0.00016948	2.34566	FCGR1B	3.29234e-06	2.63787	ESRRG	1.23323e-20	-5.33953	DHDPSL	0.00547744	-4.45292
HK1	8.51252e-05	2.21158	FCGR2A	5.26611e-08	2.8053	ETNK2	4.84896e-09	-2.58354	DHRS11	0.0214038	-2.23159
HK2	0.00277903	2.55405	FCGR3A /// FCGR3B	1.69069e-06	5.38774	EVI2A	0.000114973	2.28068	DHRS4	0.0138982	-2.69078
HLA-B	8.42781e-05	2.36632	FCGR3B	4.00489e-05	2.2354	EVI2B	1.58618e-05	2.99476	DHRS4L2	0.012411	-2.35119
HLA-C	0.00187759	2.07654	FERMT1	2.70141e-07	-2.67299	EYA4	6.3767e-06	-2.16882	DHX36	0.00358551	2.09418
HLA-DMA	2.85348e-07	3.2217	FGF1	9.7833e-12	-7.05306	F12	6.32872e-05	2.20536	DIAPH2	0.0152343	3.19709
HLA-DMB	2.69981e-08	2.50414	FGF9	2.79795e-14	-14.9418	F13A1	0.000134801	-2.51377	DIO1	0.0133463	-10.9836
HLA-DPA1	1.04831e-06	3.99462	FHIT	1.43271e-05	-2.20574	F2R	0.00342521	-2.05072	DIRAS2	0.0454076	2.24093
HLA-DPB1	1.167e-05	3.49684	FHL1	1.37568e-07	3.80808	F3	8.20896e-07	-2.40154	DLEU2	0.0102497	2.39403
HLA-DQA1 /// HLA-DQA2 /// LOC100294224 /// LOC100294317	0.000226745	5.78196	FHL2	0.00196828	2.19658	FABP1	3.98504e-15	-19.5636	DLL1	0.00104004	3.90585
HLA-DQB1	9.7418e-05	3.52807	FHOD1	1.429e-05	2.01309	FABP5	0.000304915	3.25621	DLL4	0.0235645	3.17131
HLA-DQB1 /// LOC100294318	1.70713e-05	6.58212	FHOD3	7.9969e-05	-2.10604	FAM101B	3.69333e-05	-2.35551	DLX5	0.000434681	2.1582
HLA-DRA	9.04745e-06	3.6105	FKBP11	3.25741e-05	2.51635	FAM107A	3.32187e-19	-2.2185	DNAJB6	0.0352469	2.08383
HLA-DRB1 /// HLA-DRB3 /// HLA-DRB4	0.0079777	2.18182	FKBP1A	1.38698e-05	2.01728	FAM108C1	1.60628e-09	-2.56049	DNAJC12	0.02178	-3.40899
HLA-DRB1 /// HLA-DRB4	0.000584317	2.07407	FLRT3	0.0133991	-2.2264	FAM129A	1.63244e-07	2.23762	DNER	0.00121725	-13.3591
HLA-DRB1 /// HLA-DRB4 /// HLA-DRB5	0.00849491	2.03417	FLT1	1.67655e-05	3.21068	FAM151A	8.51076e-17	-12.4662	DNMT1	0.00130446	2.35862
HLA-E	0.000220975	2.17639	FMO1	2.84656e-05	-3.74114	FAM169A	4.63403e-06	-2.75485	DNMT3L	0.00674911	-2.04212
HLA-F	7.81676e-06	2.60285	FMO2	0.00523768	2.5059	FAM184A	1.38955e-13	-2.05044	DOCK10	0.00230402	9.11248
HMGCL	2.42286e-05	-2.07774	FMO4	9.64548e-08	-2.5291	FAM189A1	0.00011602	2.012	DOCK2	0.0352999	3.63257
HOXA9	0.00130268	-2.06828	FMO5	6.41768e-11	-3.12494	FAM26F	0.000775568	2.51542	DOCK4	0.0221415	2.63132
HOXD4 /// MIR10B	0.000154457	-2.23759	FN1	1.14749e-09	7.36342	FAM3B	6.89031e-22	-4.23413	DOCK5	0.0294744	2.14804
HPCAL1	0.00243602	2.04464	FNDC3B	8.35205e-07	2.64812	FAM43A	0.000331218	-2.44931	DOCK6	0.0133763	2.94384
HPD	5.21622e-08	-28.4311	FOLR1	6.53749e-05	-2.91998	FAM65C	6.05269e-10	-3.95491	DOCK8	0.0170429	2.9314
HPGD	2.60213e-08	-4.21919	FOXC1	5.38825e-08	-2.00501	FAM70A	0.00202685	2.86636	DOCK9	0.0187142	2.88205
HPN	0.00635724	-2.00004	FOXI1	3.20015e-11	-2.80206	FAM81B	0.00142258	2.04957	DOPEY2	0.00164859	2.79752
HRG	1.59509e-06	-3.88602	FOXJ3	6.04128e-08	4.56724	FBLN1	4.0113e-06	-5.76692	DPEP1	0.00873148	-17.0466
HRSP12	0.000454707	-5.04029	FRYL	5.27821e-07	2.4132	FBLN5	9.53283e-12	-5.2398	DPP6	0.00545833	-2.43663
HSD11B2	4.13064e-09	-9.33856	FRZB	0.00204942	2.51398	FBP1	4.43472e-09	-4.59608	DPY19L1	0.000615995	3.47855
HSP90AA1	0.000119588	-2.601	FSTL1	6.25758e-07	3.85017	FBXL20	1.48256e-05	2.02408	DPY19L2P1	0.00760434	4.7102
HSPA2	0.000117778	-3.51687	FTCD	4.54578e-08	-4.8569	FBXO21	8.66472e-08	-2.00065	DPY19L2P2	0.0278137	3.12241
HSPA9	0.000385721	-2.21462	FUT3	4.34138e-05	-2.0271	FCAMR	0.000669777	-2.49253	DPYSL3	0.0264827	2.21926
HSPB8	0.00229545	2.14373	FUT6	3.43835e-10	-2.57033	FCER1G	0.000104848	2.4846	DRGX	0.0190539	-2.04462
HSPG2	0.00129251	2.35429	FXYD5	9.69859e-08	2.51376	FCGR2B	1.0334e-05	2.84393	DSN1	0.0177988	3.19314
HYAL1	1.33304e-05	-3.17568	FZD1	8.5837e-06	3.10693	FCN3	2.80481e-11	-2.84021	DTL	0.0121773	3.66723
ICAM2	0.00928387	2.06222	G0S2	1.02588e-05	-2.74829	FDX1	6.57854e-08	-2.21365	DTX1	0.0176607	-2.2721
ID3	0.000819503	2.26721	G6PC	6.08002e-11	-11.9869	FDXR	1.892e-11	2.71542	DUSP10	0.0249892	2.70935
IDH1	2.54215e-07	-3.1225	GABARAPL1	1.04005e-09	-2.69139	FERMT2	3.93135e-07	-2.61114	DUSP4	0.00776927	2.69051
IFI16	3.6858e-05	2.18558	GABARAPL1 /// GABARAPL3	2.2787e-11	-3.35561	FGD5	3.26101e-06	-2.29874	DUSP9	0.00308084	-6.44733
IFI27	4.07952e-05	3.48912	GABBR1 /// UBD	2.85791e-07	5.46588	FGF1	4.44754e-21	-10.3058	E2F8	0.0213993	3.786
IFITM1	7.78206e-05	2.25824	GABRA2	9.90578e-08	-3.20338	FGF7 /// KGFLP1 /// KGFLP2	1.68666e-07	-2.71315	EBF1	0.01807	2.61187
IFITM2	6.61746e-05	2.1236	GABRE	0.000111194	2.09792	FGF9	1.64268e-16	-4.64294	EBF2	0.000631054	8.39571
IFNGR1	0.000329547	2.15743	GADD45A	0.00082704	-2.03316	FGFR3	7.67659e-07	-3.69514	ECE1	0.00647571	2.47899
IGFBP2	2.64413e-06	-3.06371	GAL3ST1	1.33795e-07	4.49673	FGL2	0.000265303	-2.42684	ECEL1	0.0243284	-2.53208
IGFBP3	2.25907e-08	13.5988	GALNT1	4.29295e-12	2.39139	FHL1	0.000550227	3.21896	ECHDC3	0.00716639	-2.01611
IL10RA	7.08131e-06	2.44404	GALNT11	7.22154e-06	-2.07066	FIGN	6.70186e-06	2.88472	ECHS1	0.000232089	-3.9926
IL17RB	0.000199444	-4.13689	GAPDH	0.00409281	2.07825	FLJ22763	5.91785e-08	-2.61035	EDA2R	0.00338554	4.21703
IL4R	9.77698e-05	2.20052	GAS1	3.62239e-08	-4.03897	FLJ35700	8.67607e-07	-2.546	EDIL3	0.0413393	4.00166
INHBB	5.83657e-06	4.88626	GATA3	8.54555e-11	-7.1991	FLJ41484	9.76361e-07	3.43253	EDNRA	0.022194	5.88485
IQGAP2	1.14847e-05	-3.01493	GATM	1.34074e-06	-3.01891	FLJ42875	3.01154e-27	-18.6044	EGF	0.0309205	-18.7416
IRF8	0.00108476	2.3427	GBP1	8.34456e-06	4.43913	FLRT2	1.62989e-06	-3.17126	EGFR	0.0410945	3.40122
ISCU	0.000114713	-2.69577	GBP2	1.73905e-08	2.97572	FLT1	5.88211e-12	-2.54417	EGR2	0.036163	4.26586
ISG15	0.000302717	2.65358	GC	0.0163853	-2.40962	FLT4	6.18712e-11	-2.35685	EGR3	0.00385368	3.40539
ISG20	6.29501e-05	2.40963	GCAT	1.89451e-07	-2.2123	FMNL2	1.02215e-13	2.50132	EHHADH	0.00896022	-2.94062
ISOC1	7.23296e-06	-2.50076	GCDH	2.10245e-08	-2.31199	FMO1	0.000245659	-3.39223	EIF1AD	0.0448078	2.74054
ITGA5	3.24424e-06	2.53434	GCH1	4.03818e-06	-3.07565	FMO3	0.00709744	-2.16052	EIF2AK2	0.0385253	2.00908
ITGB2	2.78693e-07	4.73302	GGH	5.72667e-06	-3.69133	FMO5	2.62355e-07	-2.14535	EIF2AK4	0.0185922	2.10765
ITPR3	0.0002176	2.22757	GIMAP4	1.85782e-06	2.11495	FOLH1	1.51533e-11	-3.23805	EIF2S2	0.0327089	2.36068
JAG1	3.28847e-05	2.29072	GIMAP5	1.00524e-06	2.19192	FOLH1B	7.30563e-11	-2.63862	EIF4B	0.0362453	2.22069
JAG2	1.45542e-05	2.11407	GIMAP6	6.06251e-06	3.65724	FOLR1	0.000324766	-2.53801	ELF2	0.000884345	2.3042
KCNJ1	4.59153e-10	-10.2625	GIT2	2.47148e-05	2.16288	FOS	2.80065e-06	-4.21864	ELF4	0.010747	2.07955
KCNJ15	9.65652e-05	-5.51214	GJA1	1.77679e-07	9.89662	FOSB	1.6978e-05	-3.21796	ELF5	0.00258218	-9.59022
KCNJ16	0.000217713	-2.27234	GJB1	2.6586e-10	-2.24746	FOXC2	4.74892e-08	-2.36255	ELK3	0.0169275	2.746
KCNK5	6.59334e-07	-4.0541	GK	1.63138e-07	-2.81048	FOXI1	2.69939e-21	-4.15028	ELMO1	0.0401865	3.42824
KCNMA1	0.00511482	2.2289	GLDC	4.07254e-07	-3.35762	FOXO1	1.92718e-07	-2.10702	ELMOD1	0.0151158	-2.17508
KHK	0.000870751	-3.16129	GLIPR1	7.02604e-05	2.29772	FOXP2	0.00578307	2.22211	ELTD1	0.0166223	4.38926
KIAA0564	1.66636e-07	-2.65324	GLRX5	7.31797e-11	-2.06927	FREM1	1.20878e-08	-2.46975	EML1	0.0147983	2.21546
KIAA1466	0.00527633	2.11571	GLS	1.82841e-05	-2.20697	FRMD3	5.03666e-05	-2.1565	EMP1	0.0122729	2.88215
KIF13B	1.04602e-06	-2.42456	GLYAT	9.60189e-14	-4.80183	FRY	8.75771e-06	-2.59544	EMX1	0.00066534	-2.74255
KL	8.32663e-07	-6.10265	GM2A	2.46444e-07	2.38471	FRZB	2.38901e-06	-2.93566	ENC1	0.00527034	2.2533
KLHL3	1.88849e-06	-2.2558	GMCL1	5.33678e-06	2.0277	FTCD	0.00170516	-2.00959	ENPP6	0.00475704	-13.373
KLK1	2.69048e-05	-2.99927	GMFG	1.55269e-08	2.87421	FUT6	0.000186966	-2.00168	ENPP7	0.0249849	-2.04225
KNG1	2.37993e-12	-25.2787	GMPR	1.36574e-11	-2.28012	FUT8	3.27206e-07	2.13425	ENTPD1	0.0281959	5.5142
KYNU	0.000615491	-2.10709	GNB1	4.92169e-06	2.28517	FXYD4	1.36018e-24	-16.9061	ENTPD8	0.000230353	-2.09021
LAIR1	2.98576e-08	2.07473	GNG11	3.4281e-06	2.80618	FZD1	0.00172582	2.13112	EPB41L2	0.0180227	2.53422
LAMA4	0.000283934	2.9794	GP2	3.75838e-07	-2.13065	FZD7	1.01465e-07	-2.31055	EPB41L4A	0.0232777	2.63178
LAMC1	0.00206303	2.18775	GPC3	5.70774e-10	-4.51424	G0S2	8.84102e-05	-2.70465	EPB41L5	0.000213281	-2.89341
LAMP1	0.000463291	-2.49163	GPC5	9.85818e-07	-4.08802	G6PC	2.26315e-13	-8.83138	EPHA3	0.0275818	2.69032
LAMP2	0.000845962	-2.7716	GPD1	2.79785e-09	-4.73787	G6PD	0.00419524	2.01697	EPHX2	0.0116047	-3.66358
LAPTM5	4.8075e-09	3.73774	GPD1L	1.92005e-09	-2.51038	GABRA2	1.01281e-07	-2.86568	EPS8	0.0125551	3.33064
LARP4	4.23182e-06	-2.07469	GPNMB	0.00464042	2.26599	GABRB3	3.82384e-06	-2.15755	ERGIC2	0.0174296	3.02771
LCP2	4.13886e-08	2.11386	GPR126	8.62005e-06	2.63139	GAD1	9.94612e-09	-4.07108	ERH	0.030643	2.37304
LDHA	2.13717e-06	2.55099	GPR65	2.1713e-06	2.01388	GADD45A	8.45178e-08	-2.98066	ERI3	0.0434342	-2.15069
LDHB	4.52147e-10	-2.63057	GPX3	6.32252e-05	-3.51245	GADD45B	1.78173e-06	-3.14887	ERO1L	0.0112465	3.06096
LGALS1	5.03146e-07	4.57494	GRB10	0.00492153	2.12204	GALNT1	2.59792e-05	2.04492	ESAM	0.00456861	2.54348
LGALS2	0.00787069	-2.46255	GRB14	1.50841e-05	-2.94615	GALNT3	0.000479542	-2.43686	ESCO1	5.99429e-05	2.10289
LGALS9	3.34078e-07	2.08052	GRHPR	2.59335e-06	-2.03033	GALNTL4	9.03235e-08	-3.32187	ESCO2	0.000168015	2.16005
LGMN	0.00436954	-2.09352	GRK5	3.27418e-05	2.41235	GAS1	1.24252e-11	-5.21331	ESPN	0.000803419	-3.57372
LIPA	3.68185e-06	3.31664	GSN	4.8299e-05	2.41913	GAS2	3.17001e-09	-2.58661	ESPNP	0.00333746	-2.02416
LOC100294402 /// SIGIRR	1.22157e-06	-2.66671	GSTA1	0.00216558	-2.79221	GAS2L3	0.00378716	2.66552	ESRRB	0.00239095	-3.1986
LOX	1.31921e-05	6.24431	GSTM3	6.97423e-07	-5.0751	GATA2	4.82633e-14	-2.11548	ETNK2	0.021711	-7.29288
LOXL2	4.6382e-07	4.36814	GUCY1B3	9.6848e-08	2.97085	GATA3	2.02496e-15	-8.49841	ETS1	0.0348402	3.08351
LPA /// PLG	6.11254e-06	-9.27441	GZMA	0.00048969	2.54617	GATM	0.00175861	-2.90739	EVPL	0.000368663	-2.13627
LPCAT1	1.25241e-06	6.3184	GZMK	0.00228598	2.25789	GBP2	1.84923e-05	2.00186	EXOC3L2	0.00884896	2.17201
LPPR1	3.13505e-09	-3.48302	H2BFS	0.000490319	2.18216	GCH1	1.92451e-08	-3.51304	EXOSC2	0.0207603	2.33616
LRP2	0.000168991	-2.92127	HADH	2.22887e-09	-4.21002	GEM	0.00294826	-2.00354	F11	0.0172591	-13.5934
LRRC19	2.11787e-06	-2.44073	HAGH	7.80456e-10	-2.161	GGH	1.26721e-08	-3.47091	F2RL1	0.0444365	-3.07654
LRRC41	0.00158704	2.34849	HAO2	6.6861e-10	-8.617	GGT5	3.88652e-08	-2.08731	FABP1	0.00498931	-11.6664
LST1	2.57584e-07	2.00608	HCK	5.14393e-09	3.05427	GGT6	1.03882e-25	-7.17135	FABP6	0.0103875	2.90869
LY86	3.80985e-07	2.57417	HCLS1	3.43457e-11	4.71798	GHR	1.01101e-09	-6.20558	FADS2	0.000191005	2.1734
LY96	5.64942e-05	2.88966	HCP5	3.5592e-07	2.31083	GIMAP6	4.43002e-07	-2.43617	FAM101B	0.0373177	2.66072
LYN	7.88361e-05	2.20001	HDHD3	1.09884e-09	-2.24766	GIMAP7	0.000366049	-2.32212	FAM103A1	0.0175618	2.35569
LYZ	0.000368846	4.7761	HEY1	6.21429e-05	3.07784	GIMAP8	3.44825e-08	-3.06021	FAM106A	0.0375944	3.08926
MACROD1	2.63542e-07	-3.79339	HHEX	4.24821e-06	2.18521	GIPC2	0.000122429	-3.17815	FAM106C	0.0266801	2.35231
MAFB	7.79776e-05	2.37821	HHLA2	2.80481e-07	2.09486	GJA5	5.90923e-14	-2.70227	FAM111B	0.00269262	3.08633
MAL	3.4354e-07	-8.70473	HIBCH	2.27176e-06	-2.30453	GK	2.63085e-09	-2.55932	FAM129A	0.0185503	2.07563
MALL	0.00242761	2.16824	HIST1H2BG	0.0123354	2.3917	GLRB	1.89849e-07	3.22517	FAM13A	0.046447	2.33348
MAN1A1	0.00133664	-2.12997	HIST1H2BK	0.000295283	2.31832	GLYAT	0.000658906	-2.84582	FAM13B	0.0262837	2.19884
MAN1C1	4.10675e-08	-4.66647	HIST2H2AA3 /// HIST2H2AA4	0.000880569	3.00419	GLYATL1	1.26579e-07	-2.62668	FAM164A	0.0130727	2.62704
MAN2B1	0.000114426	2.13468	HK2	2.7981e-09	3.29811	GM2A	5.59184e-11	2.93229	FAM167A	0.0141788	-2.34239
MAOA	1.29145e-05	-2.82246	HLA-B	6.45906e-08	2.53927	GNA14	2.0231e-23	-3.39739	FAM171A1	0.0032045	-3.41813
MAP1B	0.00272937	2.17192	HLA-C	1.38213e-07	3.07775	GP2	1.54785e-22	-3.89233	FAM174A	0.0205911	2.11412
MAP7	0.00196037	-2.27691	HLA-DMA	1.30219e-08	3.80114	GPC3	5.77942e-17	-7.98365	FAM190A	0.0304279	-4.01181
MARCKS	0.000335641	3.52452	HLA-DMB	7.4834e-07	2.34188	GPC5	2.4434e-19	-6.65312	FAM198B	0.00821821	12.1445
MCAM	7.88075e-07	4.21134	HLA-DPA1	9.84685e-11	6.47894	GPD1	3.25307e-08	-2.49815	FAM20A	0.0458854	-2.98768
MCCC1	4.15767e-05	-2.08684	HLA-DPB1	4.7337e-09	4.63543	GPM6A	2.48946e-11	-4.52737	FAM27E3	0.0227366	2.88204
MCM5	0.000112564	2.45424	HLA-DQA1 /// HLA-DQA2 /// LOC100294224 /// LOC100294317	1.99299e-08	9.9872	GPNMB	6.79773e-05	5.43679	FAM38B	0.0243208	6.8051
MDH1	1.21556e-05	-2.48298	HLA-DQB1	4.14667e-05	3.50807	GPR110	1.007e-11	-3.11792	FAM40B	0.01535	-2.77339
MECOM	1.48062e-05	-2.9118	HLA-DQB1 /// LOC100294318	7.26252e-09	9.15366	GPR116	1.39251e-17	-5.28552	FAM47E	0.00645631	-2.03689
MEF2C	0.000357109	2.1517	HLA-DRA	1.29385e-09	4.87985	GPR126	0.000540559	2.20418	FAM49A	0.016299	4.91734
MEST	0.000858449	-3.28822	HLA-DRB1	2.60049e-08	2.62826	GPR155	3.4047e-10	-4.77046	FAM53B	0.0200275	2.29479
MET	0.00522073	2.33554	HLA-DRB1 /// HLA-DRB3 /// HLA-DRB4	2.04349e-08	3.61548	GPR183	4.39983e-05	2.36447	FAM5C	0.00344501	-2.45328
METTL7A	2.01581e-05	-2.43726	HLA-DRB1 /// HLA-DRB4	1.19364e-07	2.73041	GPR27	0.00410942	-2.68155	FAM70B	0.0475591	2.25992
MFAP3L	0.000336872	-2.51845	HLA-DRB1 /// HLA-DRB4 /// HLA-DRB5	6.26654e-09	3.40089	GPR37	0.000572414	3.38295	FAM76B	0.00359869	2.02538
MFHAS1	0.000379995	-2.0899	HLA-E	5.26144e-07	2.83935	GPR56	3.0503e-07	-2.59062	FAM89A	0.0462745	-2.57954
MGAM	3.31e-05	-6.36626	HLA-F	1.86288e-07	3.20943	GPR98	6.34959e-12	-2.23935	FANCI	0.0148035	2.61891
MME	2.02185e-06	-7.24506	HLA-G	1.82417e-07	2.59101	GPRC5B	1.6162e-06	-2.20221	FAP	0.000127737	3.9454
MMP9	0.00719944	2.29498	HLA-J	3.92813e-06	2.35343	GPX3	3.88786e-07	-5.38318	FAR2	0.00181458	4.29228
MOSC2	5.20752e-06	-4.93525	HLX	0.00059455	2.70148	GPX8	7.70493e-09	2.82585	FBL	0.0378232	2.61834
MPDZ	2.38163e-05	-2.4266	HMGB2	6.65916e-05	2.36693	GRAMD1C	9.76041e-05	-2.17191	FBN1	0.0228393	3.28349
MRPL34	9.35359e-06	-2.24106	HMGCS2	0.00144313	-4.10045	GRB14	1.30891e-05	-3.76662	FBP1	0.0106027	-5.71842
MS4A4A	0.00632297	2.46501	HMOX1	0.000145331	2.19503	GSTA1	8.25411e-10	-13.4984	FBXO32	0.0136712	2.73071
MS4A6A	2.09245e-05	3.41273	HNRNPA1	1.52557e-05	2.09552	GSTM3	9.77563e-20	-4.0084	FCAMR	0.0113656	-4.615
MSRA	3.19626e-05	-5.48328	HNRNPD	0.000107226	2.08957	GULP1	0.000935017	2.29659	FCGR1A	0.048575	2.33941
MST1	0.000265902	-2.00948	HOMER1	8.51534e-06	-2.06465	GXYLT2	0.00206901	2.04132	FCGR1B	0.0478641	2.33202
MT1E	8.27813e-05	-4.47934	HOXB6	3.34027e-05	-2.00014	H19	1.74348e-07	-3.53158	FCGR2A	0.0237258	7.49443
MT1F	1.57079e-06	-7.56149	HPCAL1	7.06882e-11	2.47222	HADH	9.33419e-12	-2.47736	FCGR3A	0.0238189	6.00715
MT1G	4.47985e-06	-6.29575	HPD	2.65935e-12	-24.0083	HAO2	3.50413e-10	-5.15948	FCRLB	0.00858722	-2.03757
MT1H	2.27241e-05	-4.42157	HPGD	2.07972e-08	-5.01372	HAUS6	1.32304e-08	2.21066	FER1L6	0.0238626	-3.05733
MT1P2	4.40892e-05	-3.53931	HRG	5.52996e-14	-7.30641	HAVCR1	1.35311e-08	7.09957	FGF1	0.00267118	-3.16593
MT1X	0.000136924	-4.06631	HRSP12	6.20008e-06	-2.72006	HBEGF	8.69239e-06	-2.16103	FGF14	0.0435882	2.75985
MT2A	0.000357487	-3.03208	HS2ST1	3.57923e-08	2.77609	HDHD3	9.52617e-11	-2.0992	FGF3	0.0462744	-2.07911
MTCH2	0.000135922	-2.32556	HSD11B2	5.78401e-08	-11.7171	HEPACAM2	2.37463e-21	-5.84507	FGFR1	0.00366453	2.39937
MTCP1NB	0.00692907	2.05687	HSPA13	6.20504e-07	2.50227	HEPH	7.30011e-06	-3.01681	FGFR4	0.0180553	-3.23735
MTHFD1	0.000178513	-2.23977	HSPA2	2.36727e-07	-5.4617	HGF	1.70882e-10	-3.59139	FHL1	0.033438	2.61133
MTHFS	1.18442e-06	-2.11631	HSPA6	3.60205e-08	2.80035	HIBCH	4.55681e-11	-2.23111	FILIP1	0.0103253	5.01453
MUDENG	1.33431e-05	-2.92506	HSPB8	1.65432e-09	4.33462	HIPK3	0.000743249	-2.06263	FKBP10	0.0493233	2.49412
MUT	3.90334e-07	-2.4457	HSPG2	0.000458379	2.06985	HK2	2.07195e-13	4.92937	FKBP1A	0.0346028	2.46196
MXI1	0.0004079	2.09572	HTATIP2	0.000139829	2.04346	HMGB3	1.30043e-08	2.03699	FKTN	0.0302031	2.04768
MXRA7	0.000599794	2.33138	HYAL1	9.73365e-06	-2.75191	HMGCR	2.87905e-08	-2.02427	FLI1	0.0262797	2.49504
MYO6	3.39761e-05	-4.1741	ICAM1	0.000190081	2.06974	HMGCS2	1.4005e-11	-3.65096	FLJ45684	0.0399567	-2.16025
MYOF	5.59968e-06	3.70912	ICAM2	0.000726886	2.61297	HNMT	0.00146783	-2.17189	FLJ45983	0.0326763	-2.07691
NAT8	0.00125569	-6.88946	ID2 /// ID2B	0.000366114	2.20235	HOXA3	3.70484e-08	2.86215	FLRT3	0.000867877	-4.1315
NAT8 /// NAT8B	0.000462888	-6.8432	ID3	0.00894266	2.02671	HOXB6	2.06973e-06	-2.65237	FLT1	0.0425883	3.76491
NAT8B	2.01426e-06	-3.55635	IDH1	1.35839e-05	-2.21145	HOXD10	9.95563e-11	-4.62238	FMNL2	0.0115769	2.4725
NAV2	4.04718e-05	-2.12489	IDH2	2.2447e-08	-2.01382	HOXD3	3.62583e-14	-3.96331	FMNL3	0.0329019	2.13213
NBL1	0.0096639	2.04761	IER5	7.42033e-07	4.11553	HOXD3 /// HOXD4 /// MIR10B	2.07901e-10	-3.39949	FN1	0.00298796	4.76193
NCOR2	1.10026e-06	2.23318	IFI16	2.03919e-12	5.51752	HOXD4	9.87068e-11	-2.02321	FNBP1	0.00119409	2.06549
NDUFA4	4.39227e-09	-2.35263	IFI27	5.12735e-07	5.1732	HOXD8	5.05415e-11	-4.07569	FNDC1	0.00633966	2.04379
NDUFA4L2	5.6662e-10	23.1674	IFI44	4.4259e-10	4.21335	HPD	2.94406e-14	-12.463	FNIP1	0.0097976	2.06361
NDUFS1	3.53413e-07	-2.7123	IFI44L	8.66671e-06	3.50935	HPGD	8.23976e-11	-5.84355	FNTB	0.0297827	2.49799
NDUFS8	6.21222e-06	-2.55744	IFITM1	4.56683e-07	2.6704	HPN	4.43733e-05	-2.10359	FOXJ1	0.0301608	-2.19352
NEDD4L	7.85205e-07	-2.22667	IFITM2	5.76961e-09	2.3079	HRG	9.46614e-18	-5.07304	FOXM1	8.08191e-06	2.89359
NETO2	5.89649e-06	6.06998	IFITM3	1.78108e-07	2.12422	HRH1	6.90002e-07	3.23764	FOXN3	0.0124589	2.55969
NINL	1.32547e-10	-2.15266	IFNGR1	3.56433e-10	3.08223	HRSP12	2.10265e-06	-2.69961	FOXP2	0.00249737	3.9656
NNMT	2.72783e-06	14.6719	IGF1R	0.000599692	-2.2464	HS3ST1	0.00240867	2.82668	FPR3	0.015916	6.38655
NOL12 /// TRIOBP	3.8322e-05	2.02267	IGF2BP2	1.52563e-06	-3.19005	HS3ST3B1	1.45711e-17	-3.57272	FREM2	0.0426613	-8.17862
NOL3	1.02092e-06	3.22637	IGFBP2	1.04439e-08	-3.71217	HS6ST1	1.54065e-11	-2.20545	FRMD1	0.0159531	-2.06674
NOTCH3	0.000617769	2.03971	IGFBP3	3.60482e-12	10.7305	HS6ST2	1.08527e-18	-12.0595	FTCD	0.000906777	-6.7583
NOX4	1.32293e-05	-9.89776	IGH@ /// IGHA1 /// IGHA2 /// LOC100126583	0.00671638	4.94766	HSD11B2	2.9934e-17	-32.3635	FTSJ3	0.0109115	-2.1192
NPHS2	1.98562e-08	-10.1605	IL10RA	6.66962e-09	2.78177	HSPA12A	8.13697e-06	-2.60965	FUT3	0.0224446	-4.7135
NPL	5.42957e-05	-2.30274	IL10RB	1.20805e-07	2.06687	HSPA2	1.53727e-12	-8.40654	FUT6	0.00456967	-5.87447
NPR3	0.00152999	-3.43995	IL17RB	0.00510503	-2.62045	HSPA6	0.00153356	2.13478	FXR1	0.0317647	3.17189
NPTX2	0.000355365	9.81745	IL32	2.86435e-08	3.06638	HSPB8	5.51894e-07	2.59078	FXYD2	0.0341805	-2.06003
NQO2	0.000167286	-3.71576	IL4R	2.36201e-08	2.05206	HTATIP2	4.98445e-05	2.05414	FYB	0.0274608	4.58257
NR3C1	2.36765e-06	2.48693	IL7	1.8587e-06	2.08485	HTR2B	1.4058e-07	-2.52628	G2E3	0.0211608	2.09161
NUDT9	1.52752e-06	-2.36187	IL7R	0.000790656	2.17752	IDH2	9.49642e-08	-2.29184	G6PC	0.0362677	-28.9087
OAT	5.90464e-07	-3.49251	INHBB	6.76828e-06	5.15525	IDI1	2.53027e-12	-2.45095	GAB2	0.00945405	2.40869
OGDH	0.000386517	-2.84988	INPP5D	7.67737e-08	2.25709	IER2	4.06788e-09	-2.39917	GABRA2	0.0060534	-3.82398
OGDHL	1.98184e-06	-10.0951	INPP5J	1.85121e-10	-2.44079	IER3	1.15402e-05	-2.56869	GALNT1	0.027688	2.20029
OLFML2A	0.000102887	2.5358	INSIG2	9.40127e-09	3.30692	IFI27	0.00786583	2.40814	GAPT	0.0458089	3.07878
OLFML2B	0.000940511	2.46014	IQGAP2	5.00098e-06	-2.26226	IFITM1	0.00108657	-2.3096	GBP5	0.0121927	2.21417
OSBPL8	0.00213964	-2.09348	IRF1	1.18401e-07	2.47053	IGDCC4	7.85813e-05	3.35228	GDA	0.00562319	-8.48136
OXCT1	5.11064e-06	-2.01949	IRF7	3.18648e-08	2.35386	IGF2 /// INS-IGF2	2.94968e-07	-6.01692	GDPD5	0.0136349	2.13681
PAH	9.01799e-08	-36.1783	ISG15	1.63487e-07	3.48307	IGFBP2	2.62307e-12	-6.68443	GEM	0.00592735	2.15828
PALM	1.5164e-07	-2.24009	ISG20	2.37732e-08	2.08288	IGFBP5	1.95194e-19	-3.31084	GEMIN5	0.00386512	2.1768
PAPPA2	0.000118089	-2.70987	ITGA4	1.9212e-06	2.40354	IGFBP6	1.08603e-06	4.77752	GGH	0.00384056	-10.0192
PARM1	3.61818e-05	-3.93406	ITGA5	2.14297e-06	2.4325	IGFN1	0.0108959	2.13249	GGTA1	0.0372762	3.60951
PBLD	2.86229e-05	-7.13961	ITGB1	1.18142e-11	2.17277	IGSF11	1.68914e-10	-2.72639	GIMAP4	0.0167124	3.08364
PBX1	0.000616925	-2.80106	ITGB2	9.52834e-10	5.51862	IGSF6	1.28036e-05	2.3744	GINS2	0.000453388	2.39075
PC	8.34789e-05	-2.52642	ITM2A	0.00355087	2.41445	IKBIP	3.15942e-11	2.96711	GIPC3	0.0193768	3.22152
PCBP2	6.38588e-06	-2.66428	ITPR3	0.000223796	2.03686	IL10RA	0.000132332	2.00585	GIT2	0.0237257	4.27185
PCCA	1.88319e-10	-3.62302	JAG1	5.24109e-05	2.45751	IL12RB2	0.00283823	2.88911	GJA1	0.0407956	2.60968
PCCB	5.11795e-07	-4.00568	JAG2	3.40376e-05	2.44975	IL13RA2	3.9127e-06	-2.15525	GJB1	0.0370439	-2.25627
PCDH17	0.00388062	2.07981	JAK1	6.51396e-08	2.03812	IL1R2	0.00101813	-2.10385	GJC1	0.0317982	3.64972
PCK1	2.69415e-06	-16.9861	JUN	0.00132726	2.30076	IL1RL1	9.70888e-11	-4.94781	GLDC	0.00269673	-10.1311
PCK2	3.93223e-08	-11.4597	KCNJ1	5.05041e-14	-15.1165	IL32	1.01472e-05	2.32209	GLIPR2	0.000509477	2.24609
PCP4	0.000169456	-5.2005	KCNJ15	1.77685e-05	-3.33601	IL8	0.00421067	2.23753	GLT25D1	0.0145107	2.35628
PCSK1N	8.73536e-07	-5.22309	KCNJ2	0.000143993	2.88121	INTS2	2.45984e-08	2.09709	GLTPD2	5.90233e-05	-2.68064
PCSK6	1.80424e-05	4.40925	KCNK10	1.7451e-07	-2.62434	IQGAP2	3.12844e-07	-2.88457	GNG10	0.0252133	3.97724
PCYOX1	5.2933e-05	-2.88427	KCNK3	0.000351942	2.29884	IRF6	6.37671e-09	-3.01654	GNG11	0.00131402	5.41232
PCYT2	3.26933e-06	-2.25577	KCTD3	2.56688e-06	2.24898	IRX1	4.00429e-11	-4.44449	GOLGA5	0.0235191	2.23167
PDGFD	0.00262081	3.59742	KCTD9	0.000184884	2.01624	IRX2	4.7011e-17	-5.681	GP2	0.0222924	-4.1923
PDHA1	4.0888e-06	-2.02787	KDELC1	5.19286e-05	2.07282	ITGA1	2.13364e-06	-2.54156	GPBP1	0.0228986	2.54419
PDHB	6.09759e-09	-2.18587	KDELR2	3.38099e-06	2.24992	ITGA2	7.6968e-09	-2.67044	GPC5	0.0425553	-2.00507
PDIA5	7.38389e-05	2.87911	KDM3A	1.94939e-08	3.3989	ITGA8	9.54056e-15	-2.17375	GPD1	0.00909559	-10.2188
PDK2	0.000262574	-2.0367	KDR	3.88259e-05	4.18924	ITGA9	5.94015e-05	-2.13371	GPM6B	0.0211436	-2.43461
PDLIM1	2.30095e-05	3.27436	KHK	1.48016e-05	-2.06775	ITGAM	8.75927e-06	2.15694	GPNMB	0.0485822	3.85522
PDSS2	7.95938e-08	-2.56469	KIAA0100	6.22124e-05	-2.22634	ITGB2	5.28582e-05	2.4369	GPR113	0.0437166	-2.0133
PDZD3	8.63714e-08	-2.44336	KIAA0101	1.45395e-05	2.48109	ITGB6	5.95058e-06	-3.61095	GPR124	0.0311101	3.05222
PDZK1	0.00120097	-3.60238	KIAA0802	7.29727e-08	4.2607	ITGB8	0.000513735	3.55518	GPR183	0.00447523	3.67887
PDZK1IP1	0.00208755	-3.39833	KIAA1466	2.86792e-06	3.29169	ITIH5	3.99819e-06	-2.20093	GPR21	0.0479774	2.70687
PEBP1	5.32587e-06	-2.6952	KIF13B	1.66532e-08	-2.65957	ITM2A	1.70241e-05	-3.21076	GPR4	0.0182754	3.71825
PECAM1	0.00015404	4.37078	KIF2A	5.2822e-06	2.0857	ITPR1	2.71923e-09	-2.49049	GPR65	0.0459194	3.53623
PECI	7.04317e-05	-3.51114	KL	1.15682e-06	-3.67096	IVNS1ABP	2.16882e-05	-2.0778	GPR77	0.0132674	2.78008
PEPD	8.24054e-06	-6.58639	KLHL3	6.31845e-09	-3.13214	IYD	2.94499e-10	-2.99821	GPRIN3	0.00341734	3.29783
PFKFB2	2.77122e-06	-2.60951	KLK1	1.58614e-08	-4.26756	JAZF1	7.682e-09	2.52546	GPSM2	0.0314586	7.22184
PFKM	3.67745e-08	-2.07869	KMO	0.012688	-2.58014	JUNB	5.33314e-06	-2.3476	GPT	0.00202546	-2.61744
PFKP	7.52554e-06	6.21494	KNG1	8.45932e-16	-40.0323	KCNE1	9.37398e-08	-2.22835	GPX3	0.00236981	-3.71269
PFN2	0.00410475	-2.53806	KRT18	6.94993e-05	2.36675	KCNJ1	3.16842e-18	-22.8675	GRAP	0.0118937	2.24862
PHB	2.20791e-06	-2.30826	KRT8	0.00377417	2.10276	KCNJ10	3.42523e-24	-11.2248	GRTP1	0.0338888	-2.41823
PHGDH	1.62581e-05	-2.76928	L1CAM	1.4341e-08	-2.86407	KCNQ1	8.04007e-15	-2.11103	GSTA3	0.0286704	-3.37359
PHKA2	0.000309395	2.39475	LAD1	2.36112e-09	-2.16699	KCNS3	2.15501e-05	2.27919	GSTM3	0.00244644	-5.67143
PHYH	1.90732e-06	-5.14727	LAMA4	1.64376e-07	5.70909	KCNT2	5.23399e-05	6.19398	GUCY1A2	0.0409879	2.25023
PIPOX	2.6182e-09	-6.94421	LAMC1	1.73649e-07	2.56732	KCTD15	2.15146e-06	-2.11022	GXYLT2	0.00119333	5.55663
PKLR	1.83531e-06	-2.31198	LAMP2	7.8073e-07	2.02751	KDELC1	2.18948e-09	3.67869	GYG2	0.00268718	-2.74947
PKM2	1.93849e-05	2.92421	LAPTM5	2.3164e-11	6.55133	KDELR3	9.0175e-09	2.45201	H2AFZ	0.0198201	2.04901
PKN2	0.000153636	-2.5829	LCP2	9.66648e-08	2.01771	KDM5D	0.00321744	-2.27816	HADH	0.0376192	-2.23303
PKP4	0.00114501	-2.33136	LDB2	0.000166133	3.26586	KDR	5.36631e-15	-4.22339	HAO2	0.0324211	-16.3738
PLAT	0.000116272	-2.35157	LDHA	7.75614e-14	3.19617	KHK	3.38403e-12	-4.65722	HAPLN4	0.0301864	-2.71043
PLCB1	0.00131086	2.32521	LDHB	1.8238e-10	-2.02036	KIAA0101	0.000350945	2.31234	HAUS1	0.0256941	5.04382
PLCL1	7.24778e-10	-2.7342	LEPROTL1	1.80344e-08	3.10577	KIAA1466	9.53942e-07	4.14036	HAUS6	0.0155	4.00677
PLEKHB2	8.77561e-06	-2.21506	LGALS1	1.2691e-10	5.86561	KIAA2022	1.19623e-05	-2.14997	HBXIP	0.0115317	-2.85459
PLEKHO1	2.03971e-05	2.57266	LHFP	0.000334423	2.65656	KIT	8.61311e-07	-2.69967	HCP5	0.0230696	2.20872
PLG	8.62555e-06	-8.85012	LHPP	2.29093e-09	-2.40357	KL	0.000206973	-2.67367	HDGFRP3	0.0211829	2.25366
PLIN2	0.000116303	2.95196	LIPA	4.07196e-10	4.21042	KLF8	1.31919e-08	2.45755	HECW1	0.0302221	-4.31251
PLK2	0.00412911	2.24335	LOC100294402 /// SIGIRR	7.72252e-08	-2.4015	KLF9	7.72715e-11	-2.77676	HEG1	0.0280959	2.71403
PLOD2	0.000663329	4.7845	LOC653562 /// SLC6A10P /// SLC6A8	0.000155694	2.0468	KLHL13	7.54406e-05	-3.04766	HERC1	0.0083769	2.10261
PLP2	4.75696e-06	2.69421	LOX	1.24587e-05	3.19863	KLHL14	7.60416e-07	-2.90448	HEY1	0.00201942	3.00902
PLVAP	0.000967783	2.56072	LOXL2	1.00593e-09	5.6502	KLHL3	2.46915e-08	-2.95751	HIBCH	0.0080258	-2.32863
PLXND1	7.55e-06	2.28096	LPA /// PLG	4.42802e-11	-10.5198	KLHL5	3.26276e-06	-2.08119	HIST1H2AI	0.000326663	2.24812
PMP22	1.68289e-05	2.94726	LPAR6	2.12849e-08	2.74882	KLK1	0.000413157	-2.02641	HIST1H2BK	0.00133211	3.69321
PNMA2	0.000437424	3.47871	LPCAT1	4.83421e-10	4.92825	KMO	4.59771e-07	-2.54935	HIST1H3E	0.0203123	2.48519
PNP	1.69052e-05	-3.63593	LPGAT1	3.27957e-09	3.18223	KNG1	4.90745e-33	-92.0708	HIST1H3G	0.0392026	2.04708
PODXL	0.000940545	-2.48921	LPPR1	2.36187e-13	-6.55558	L1CAM	0.00187229	-3.01436	HIST1H3H	0.00587204	2.9051
POR	0.000251267	-2.20408	LRRC19	1.84658e-05	-2.29889	LAMA3	7.82469e-06	3.76559	HIST1H3I	0.0259162	3.40826
PPA2	1.21203e-05	-2.1894	LRRC41	7.42746e-05	2.85108	LAPTM5	2.3409e-06	2.91966	HIST1H4F	0.0350831	2.07176
PPARGC1A	4.17654e-06	-2.01778	LST1	2.543e-06	2.31379	LBH	4.10305e-05	-2.02843	HIST2H2AC	0.00636965	-2.60746
PPM1A	0.000293206	-2.26467	LXN	4.20015e-10	3.05524	LCN2	2.31332e-05	4.3726	HLA-DQA2	0.0334593	2.48165
PPM1H	2.44342e-10	-2.36071	LY86	7.43305e-11	2.77077	LDB2	4.76988e-15	-6.63239	HLA-DQB1	0.0267157	3.95833
PPP1R1A	2.10647e-05	-2.84558	LY96	1.34992e-09	4.70953	LDLR	4.68769e-14	-4.88239	HLA-DQB2	0.0207224	2.24696
PPP1R3C	4.21682e-05	3.56621	LYN	8.9779e-08	2.69252	LEAP2	3.33182e-11	-2.39677	HMG20A	0.00877842	2.42115
PRDX3	5.51471e-05	-2.19511	LYST	2.508e-07	2.03708	LHFP	0.000105452	-2.71742	HMGCL	0.00785234	-2.96329
PRDX4	2.01417e-06	2.4798	LYZ	1.86841e-11	10.1243	LILRB1	1.63185e-05	2.42556	HNF1B	0.0227483	-2.75432
PRKCA	6.02907e-08	-2.48479	MACROD1	9.81614e-11	-2.78056	LIMCH1	1.6605e-06	-2.75844	HOXA7	0.0493403	-2.14831
PRKCDBP	7.40209e-05	2.41711	MAFB	4.37382e-06	2.37737	LIMS3	5.04988e-07	-2.08128	HPD	0.0116568	-17.9434
PRKCH	0.00270193	2.04726	MAGI2	4.69796e-06	-2.03495	LIMS3 /// LIMS3-LOC440895 /// LOC440895	7.39586e-09	-2.87211	HPS3	0.0358531	3.01371
PRKCZ	8.03464e-07	-2.05277	MAL	4.02453e-08	-12.4898	LIPA	9.44292e-05	2.04475	HRG	0.0241892	-14.1309
PRNP	2.83009e-06	-2.0566	MAN1C1	1.91943e-10	-6.51596	LIPC	0.00132925	2.74466	HS3ST6	0.0296748	-2.13146
PROC	1.54921e-06	-2.0265	MAOA	3.3518e-05	-2.40219	LIPG	5.78749e-07	-3.063	HS6ST2	0.00147883	-4.20846
PRODH2	1.95392e-08	-6.28365	MAP1B	3.99348e-07	2.76172	LMO2	1.45421e-05	-2.0331	HSD17B10	0.0191937	-2.67985
ProSAPiP1	5.77496e-09	-2.28662	MAP4K4	3.49926e-10	3.12335	LNX1	1.03963e-13	-3.64454	HSD17B14	0.0192182	-3.05926
PROZ	1.74276e-05	-2.47332	MAPK1	3.18041e-07	2.00801	LOC100128252	5.71534e-06	-3.68595	HSPA12A	0.0483931	-2.82891
PRSS23	0.00119519	2.13617	MAPRE2	1.22725e-05	2.11978	LOC100130232	0.00066281	-3.15042	HSPG2	0.0196619	2.85567
PSAT1	0.000845574	-2.09852	MARCKS	7.49676e-09	5.12181	LOC100130278	3.87519e-11	-2.7557	HUS1	0.0132175	2.0573
PSMB10	0.00111443	2.40172	MARCKSL1	2.86855e-05	2.15957	LOC100130691	1.54308e-09	-2.47108	ICAM2	0.030223	2.73427
PSMB8	2.98969e-07	2.7438	MBNL1	3.94158e-08	2.18329	LOC100131199	8.41298e-07	4.25727	IDO1	0.000883553	2.56758
PSMB9	1.31323e-08	5.1392	MCAM	3.44595e-07	3.93793	LOC100286909	2.06659e-05	-2.25442	IFI16	0.0402568	4.31093
PTGER3	0.00336163	-3.90344	MCL1	0.000126458	2.04758	LOC100288092	7.09222e-06	4.22715	IFI44	0.0109774	2.81699
PTH1R	7.23428e-09	-11.5652	MCM2	5.68863e-05	2.00728	LOC100288617	2.0887e-14	-2.88222	IFI44L	0.0431547	4.10484
PTP4A3	0.000145056	2.02114	MCM5	2.03167e-06	2.79522	LOC100288985	5.51616e-08	-6.55979	IFIH1	0.0127127	2.72889
PTPN12	0.000935773	2.00713	MDFIC	4.33372e-08	2.03232	LOC100289026	1.23232e-06	4.32373	IGF1	0.0281717	6.89465
PTPN3	4.50191e-07	-2.29439	MECOM	4.7667e-06	-3.9488	LOC100289090	0.000250285	2.31481	IGFBP2	0.00985026	-2.49122
PTPN4	3.93477e-05	-2.03054	MEF2C	3.28713e-07	4.55266	LOC100302650	2.54599e-11	-3.02839	IGSF11	0.0323999	-2.70813
PTPRC	0.00285413	2.25328	MEST	0.000847329	-2.24519	LOC100505584 /// MT1E	1.6903e-08	-3.25159	IGSF6	0.00886677	5.00289
PTPRD	6.77321e-08	-3.12652	MET	1.95301e-08	3.30003	LOC100505650	6.0411e-06	2.49049	IKBIP	0.000468115	3.20103
PTPRE	8.78303e-05	2.15986	MFAP3L	0.00231054	-2.12368	LOC100505967	2.47944e-10	-6.57127	IL10RA	0.0387134	2.81637
PTPRO	3.90481e-08	-3.26278	MFSD10	2.64392e-08	2.03988	LOC100506119 /// LOC100508342	5.54883e-10	-3.00563	IL17RB	0.0202904	-18.3681
PTRF	6.04297e-10	2.98485	MIR21 /// TMEM49	3.63291e-07	2.15133	LOC100506165	4.23241e-10	-3.15877	IL18	0.00222312	4.27475
PVALB	8.10393e-05	-2.19806	MME	1.70951e-07	-3.68782	LOC100506517	4.36594e-09	-4.40722	IL2RA	0.00921984	2.08187
PXDN	0.00289262	3.18887	MNDA	1.18646e-11	3.67846	LOC100507192	1.26731e-11	-13.4002	IL2RB	0.0011951	2.74866
PXMP2	0.000100127	-2.17078	MOBKL3	4.02975e-07	2.11435	LOC100507804 /// TPSAB1	0.00394615	2.23081	IL3RA	0.0413017	2.07438
PYCARD	0.000586083	2.77042	MOCS1	4.04553e-08	-2.13005	LOC100509390	9.90145e-11	-4.72986	ILDR2	0.0196491	-3.34702
PYGL	2.08516e-05	2.05046	MOSC2	1.88095e-06	-2.71639	LOC145837	2.87214e-09	-2.09048	ING3	0.00121469	2.18387
QDPR	1.26707e-05	-4.24766	MPPED2	4.68973e-10	-2.74356	LOC220930	1.7573e-07	2.19969	INHBA	0.00388738	4.13171
QPRT	3.45384e-07	-5.11618	MPZL2	1.7177e-06	2.19705	LOC25845	3.14876e-16	-6.17946	INHBB	0.0167588	2.09485
RAB11FIP3	0.00216427	-2.03799	MRC1 /// MRC1L1	0.0134361	2.20598	LOC25845 /// NCRNA00263	4.47184e-17	-6.62864	INPP4B	0.0172204	5.81517
RAB17	0.00010951	-2.51125	MS4A4A	6.83315e-07	4.25666	LOC284578	2.38969e-18	-4.55997	INSM2	0.0255404	-2.00203
RAB31	1.86341e-05	3.02753	MS4A6A	6.57027e-13	5.01617	LOC284801	1.16052e-08	-3.29293	IQCB1	0.0104362	2.41186
RAB40B	1.77523e-07	-2.25972	MSR1	7.00414e-06	2.41074	LOC285758	5.76963e-07	2.95758	IQGAP1	0.00533256	2.40264
RAB7L1	6.94495e-07	-3.58614	MSRA	9.52957e-10	-3.99575	LOC388387	6.27515e-10	-2.01069	IRAK4	0.00641069	2.87955
RAC2	0.00136302	2.01454	MST1P9	3.63897e-10	-4.14684	LOC399959	3.88489e-06	-3.03859	IRF2BP1	0.0471867	-2.30589
RALYL	1.71249e-06	-2.16714	MT1E	1.4914e-06	-3.37001	LOC401022	5.16704e-05	-2.17312	IRS2	0.0417828	2.24126
RAP1GAP	3.51795e-07	-2.26591	MT1F	1.46609e-07	-6.30277	LOC404266	5.29305e-20	-4.13763	IRX1	0.00062825	-2.35655
RARRES2	0.000129415	2.48245	MT1G	1.62299e-07	-7.26783	LOC643008	1.90554e-11	-2.52544	IRX2	0.0086005	-3.18382
RASSF2	1.71502e-05	2.42219	MT1H	3.03168e-07	-4.95345	LOC644090	1.14223e-19	-2.79603	ITGA4	0.0432917	3.18229
RBM47	0.00011387	-2.66361	MT1P2	4.67691e-07	-3.9097	LOC644242	1.04011e-06	-2.50326	ITGA5	0.0407209	3.83717
RCAN1	9.915e-06	-3.68453	MT1X	8.44217e-07	-4.64137	LOC645722	0.0001374	-2.1933	ITGA6	8.51358e-05	2.82412
RDH11	1.62422e-08	-3.23256	MT2A	9.01818e-06	-2.98728	LOC727944	1.57879e-09	-2.07584	ITGA9	0.0189711	2.40213
RETSAT	0.000335625	-2.01398	MTCP1NB	0.000290057	2.22628	LOC728264	0.000192205	-2.344	ITGAM	0.0319021	2.06429
RFTN1	0.00114833	2.33779	MTDH	3.86686e-08	3.13016	LONRF2	0.00119014	-2.24285	ITGAX	0.00260298	3.71995
RGN	1.24417e-05	-2.98687	MTHFD2	1.74421e-06	2.77554	LPA /// PLG	1.61005e-14	-12.3409	ITM2A	0.0309858	2.06254
RGS1	2.66296e-05	7.53942	MTTP	7.09352e-09	-2.15673	LPAR5	8.20207e-05	2.07263	ITPRIPL2	0.0370589	2.33299
RGS10	3.96323e-06	2.33876	MUC1	0.0014864	-2.25309	LPL	1.80568e-05	-2.84945	JAG2	0.0131849	2.31674
RGS3	4.43172e-05	-2.43713	MUT	6.44824e-05	-2.27095	LPPR1	2.03554e-11	-5.45647	JAK2	0.0362774	2.13403
RGS5	3.45785e-07	8.2149	MYBL1	0.0072876	2.05119	LRRC19	4.8632e-06	-3.33649	JAM2	0.0372265	3.13025
RHCG	4.40917e-08	-4.98667	MYC	2.79589e-07	3.90786	LRRC2	4.38153e-16	-3.28652	JAM3	0.0387892	3.72484
RNASE6	0.000568225	2.6619	MYCN	2.61778e-09	-2.02401	LRRC32	3.86994e-10	-2.63907	JAZF1	0.00688709	2.12559
RNASET2	7.68451e-07	7.57972	MYO1F	8.05064e-09	2.07349	LRRK2	1.29162e-05	4.41544	JOSD1	0.0363563	2.49673
RNF186	0.00306447	-2.9291	MYO6	9.94383e-09	-2.982	LRRN4	4.08865e-05	3.30476	JUNB	0.0162962	2.50394
RPL18A /// RPL18AP3	0.00120231	2.18044	MYOF	1.47882e-08	4.37744	LTBP1	1.26828e-06	-2.38011	KAL1	0.000991916	4.43045
RPL36	8.18803e-05	2.065	N4BP2L1	6.57198e-08	2.65141	LUM	0.000139741	-7.36051	KCNC3	0.0309769	-2.0021
RPS19	1.61451e-05	2.08785	NAB1	1.20632e-07	2.28372	LY86	2.79386e-06	2.03546	KCNE4	0.0461654	4.10424
RTP4	0.000576367	2.24723	NAMPT	1.84715e-06	2.55864	LYVE1	9.48613e-11	-3.18164	KCNH6	0.016628	-4.41328
RUNX1	0.00937013	2.11611	NAP1L1	6.36758e-08	2.66999	LYZ	0.000470435	2.84788	KCNJ1	4.93338e-05	-24.6069
RUNX3	5.15635e-05	2.01379	NAT8	0.000203756	-2.74498	MAF	0.000919319	-2.0168	KCNJ10	0.00716625	-6.07332
S100A10	6.01041e-06	2.61246	NAT8 /// NAT8B	0.000149723	-2.98615	MAFF	0.00793401	-2.31353	KCNK5	0.0180746	-5.90585
S100A2	1.7803e-06	-11.5324	NAT8B	8.67417e-05	-2.72506	MAL	0.00101933	-3.0585	KCTD13	0.0228261	2.37486
S100A8	0.010993	2.75916	NAV2	6.30176e-07	-2.27472	MALAT1	0.00651228	-2.14206	KDM3A	0.0298577	2.09138
SC4MOL	5.19648e-06	-2.60047	NBN	2.36921e-08	2.59914	MAN1A1	1.30243e-11	-4.01804	KGFLP2	0.0285367	2.34953
SC5DL	8.31933e-06	-2.03942	NCF2	1.60092e-09	2.59726	MAN1C1	5.23524e-12	-3.78184	KHK	0.0494915	-6.89062
SCAP	0.000212223	-2.03363	NCK1	9.11796e-11	2.91309	MAOA	0.000120324	-2.29296	KIAA0040	0.0164145	3.08312
SCARB1	5.65768e-05	3.81157	NCOR2	1.14589e-06	2.05024	MARCKS	1.13221e-06	2.2967	KIAA0125	0.012342	-2.07856
SCD	5.25591e-05	3.84688	NDUFA4L2	5.60231e-17	41.1459	MASP1	2.40835e-06	2.17291	KIAA0895L	0.00678293	2.21114
SCNN1A	6.21287e-06	-6.0784	NEDD4L	5.31821e-08	-2.3395	MATN2	0.002366	-2.48169	KIAA0922	0.00086685	4.11933
SDC1	5.07602e-05	-2.52385	NELL1	1.44323e-09	-3.76226	MCL1	0.000302508	-2.55395	KIAA1143	0.0227697	2.10682
SDHB	3.13609e-07	-2.84006	NETO2	1.11611e-11	14.9821	MCOLN3	0.00236116	-2.23651	KIAA1328	0.0369988	2.76816
SDHC	5.82571e-08	-2.48499	NFASC	4.32925e-05	-2.17347	MDM2	1.29347e-11	2.49636	KIAA1370	0.00505311	2.20817
SDHD	0.000468409	-2.14085	NFKBIE	6.74537e-10	2.32278	MECOM	5.51785e-12	-10.8693	KIAA1432	0.000745187	2.32462
SEC61G	0.000300156	2.33515	NID1	0.000273569	2.74149	MEIS1	3.78206e-09	-2.39728	KIAA1462	0.00167789	2.15502
SEL1L3	0.00144062	2.26579	NID2	0.000801899	2.06397	MEIS2	3.58287e-06	-4.18666	KIAA1524	0.00662506	2.33349
SELENBP1	2.25229e-07	-4.95205	NINL	8.62833e-09	-2.28337	MET	3.44676e-09	3.52765	KIAA1731	0.0192581	2.07641
SEPHS2	1.51208e-05	-2.58316	NKG7	2.5532e-05	2.75009	MFHAS1	3.6443e-05	-2.18145	KIF11	0.0189518	2.01321
SERPINA5	1.86544e-12	-16.7752	NLGN1	5.21707e-07	3.06008	MFSD4	8.11432e-20	-10.6186	KIF18A	0.0115378	2.00205
SERPINA6	6.123e-05	-3.15468	NMI	1.91399e-09	2.95296	MGAM	2.2489e-10	-8.79919	KIF1C	0.00514034	-2.21645
SERPING1	0.00277912	2.24724	NNMT	1.12893e-12	29.0164	MGP	1.32869e-05	-6.0419	KIF20A	0.000871788	2.58014
SFRP1	6.58656e-07	-4.20433	NOL12 /// TRIOBP	1.43675e-05	2.69481	MINA	6.27448e-08	-2.38348	KLF3	0.00984579	2.2035
SH3BGRL3	6.88337e-06	2.37741	NOL3	2.32718e-10	5.23632	MIOX	5.56775e-06	-5.50958	KLF7	0.0457387	2.92305
SH3GL2	2.50751e-08	-2.36196	NOTCH4	0.000391222	2.04633	MLF1IP	0.000631549	2.10901	KLHDC7A	0.0187566	-2.61391
SH3YL1	0.00142702	-3.63209	NOX4	2.27488e-05	-4.36128	MME	3.56478e-14	-14.8656	KLHL13	0.0132476	-2.8414
SHMT1	0.000539394	-2.92068	NPC1	2.57876e-06	2.17002	MMP9	0.00185423	2.20748	KLHL14	0.00498916	-3.13818
SHMT2	0.000257431	2.2719	NPHS1	5.80717e-07	-2.27899	MMRN2	5.3556e-11	-2.08217	KLK7	0.00282362	-2.87978
SIGIRR	4.13206e-07	-2.98006	NPHS2	1.04178e-13	-14.4371	MOSC2	7.07708e-09	-2.44137	KLK9	0.0281154	-2.43491
SIRPA	1.88635e-06	2.4132	NPL	0.00413863	-2.06035	MOXD1	9.84458e-08	-3.4719	KLRD1	0.00225534	2.05402
SLA	2.09511e-06	2.93103	NPR3	0.00881218	-2.24818	MPP7	5.432e-08	-2.42413	KLRK1	0.024745	2.94258
SLAMF8	8.61631e-05	2.26444	NPTX2	0.000544163	6.22874	MPPED2	5.308e-17	-7.7924	KNG1	0.00316824	-56.3974
SLC12A1	3.92303e-12	-27.729	NQO2	1.28361e-06	-3.27293	MRC1 /// MRC1L1	0.000246617	-2.36205	KNTC1	0.00189672	2.59424
SLC12A3	1.79931e-07	-2.36601	NR1H4	0.000128158	2.07036	MRGPRF	1.95782e-08	-2.98149	KRR1	0.0334249	2.08511
SLC13A1	3.54664e-05	-9.0387	NR3C1	1.97774e-08	2.52862	MRO	1.05169e-07	-2.93632	L1CAM	0.00113848	-6.41405
SLC13A3	3.39101e-10	-19.3817	NRP1	1.40886e-06	3.42422	MRPS6	2.94278e-11	-3.24634	LAD1	0.000753263	-5.90427
SLC16A3	5.92329e-07	6.42808	NUCB2	4.71148e-06	2.33023	MSR1	1.84003e-05	2.757	LAMA3	0.00172843	2.15691
SLC17A1	7.53843e-07	-4.32652	NUDT4	1.49051e-06	-2.08703	MSRA	1.71084e-12	-3.29432	LAMA4	0.00656115	6.84894
SLC1A1	0.000787347	-3.59558	NUDT4 /// NUDT4P1	3.05863e-06	-2.18421	MST1	4.33727e-09	-2.73753	LAMC1	0.0359173	2.258
SLC1A3	0.00021995	2.27848	NUP107	1.89804e-06	2.0718	MST1 /// MST1P2 /// MST1P9	1.13048e-09	-2.0081	LCP2	0.022492	3.82607
SLC22A11	0.000338305	-2.53243	NUPR1	0.000643776	2.01153	MST1P9	6.45906e-14	-10.0991	LEF1	0.00497341	3.99914
SLC22A2	0.00180979	-3.13057	NUSAP1	3.27259e-06	2.38385	MT1E	4.98867e-07	-3.29456	LEMD3	0.0065996	2.31817
SLC22A6	5.18189e-07	-15.5419	OAS1	6.64016e-05	2.6176	MT1F	4.10265e-11	-5.2679	LETM2	0.045493	2.08443
SLC22A7	1.0379e-05	-2.04778	OAT	9.89831e-06	-2.29439	MT1G	9.69461e-13	-8.53409	LGALS9	0.0241067	2.34661
SLC22A8	7.43525e-07	-15.5055	ODZ1	0.00274527	2.25198	MT1H	1.30161e-10	-5.13053	LHFP	0.0470873	5.74072
SLC25A10	1.18928e-05	-2.39677	OGDHL	3.59346e-10	-4.85498	MT1M	2.80803e-06	-3.6399	LHFPL2	0.0160305	2.43743
SLC25A36	0.00211349	-2.51756	OLFML2A	0.00138742	2.17395	MT1P2	2.32701e-10	-3.53312	LHPP	0.000174665	-2.96101
SLC25A4	9.76699e-05	-2.48684	OLFML2B	3.42347e-06	2.74648	MT1X	5.65565e-09	-4.77532	LHX1	0.00066047	-5.27914
SLC25A44	1.40125e-05	-2.35181	OXCT1	3.18445e-06	-2.538	MT2A	4.69994e-07	-3.13447	LHX5	0.0139146	-2.48331
SLC25A5	8.28612e-07	-2.86379	P4HA1	2.12795e-09	2.76661	MTTP	9.75373e-08	-2.42911	LILRB4	0.0194801	2.2661
SLC27A2	5.12364e-07	-5.99249	P4HB	0.00551238	2.12266	MTUS1	4.60717e-07	-2.06648	LIN7C	0.0267685	2.58773
SLC2A3	0.0012961	2.65978	PAH	4.63243e-09	-20.4947	MUC1	1.72156e-10	-2.34342	LIX1	0.000911608	-4.11474
SLC2A9	3.67864e-05	-2.24193	PAK2	6.72734e-08	2.07583	MUC15	6.81583e-24	-7.59492	LLGL2	0.00562464	-2.15037
SLC30A9	0.000149316	-2.11129	PALM	6.68672e-10	-2.32867	MUC20	4.89068e-12	-3.854	LLPH	0.0393091	3.2971
SLC34A1	6.3398e-08	-11.1556	PAPPA2	1.69315e-07	-2.57803	MYBL1	8.88897e-06	3.6482	LMBR1	0.0112453	2.42271
SLC38A1	7.76062e-06	3.42998	PARM1	5.13771e-09	-2.97079	MYH11	1.1989e-07	-2.71817	LMNA	0.0199253	2.0267
SLC39A4	1.79327e-07	-3.36092	PARP12	1.25591e-08	2.30321	MYL9	0.00127556	-2.31583	LMO1	0.0021691	-2.15044
SLC3A1	0.00590423	-2.2984	PBLD	1.13524e-05	-3.87674	MYLK	5.2939e-05	-2.68697	LOC100049716	0.0296742	2.52211
SLC3A2	3.36644e-07	-3.06182	PC	1.72217e-12	-2.74405	MYO1F	2.56883e-06	2.20386	LOC100128868	0.0162194	4.13899
SLC4A1	9.85914e-08	-2.59288	PCBP2	9.29189e-07	-2.07302	MYO3B	1.31609e-11	-2.11157	LOC100132288	0.04438	2.24144
SLC4A4	6.24741e-06	-2.18383	PCCA	9.10401e-07	-2.20344	NAP1L2	0.000433509	-2.3177	LOC100133280	0.0291293	2.14275
SLC5A12	9.79117e-06	-3.05877	PCCB	7.41935e-09	-3.28782	NAP1L5	1.2878e-12	-3.41658	LOC146336	0.0388435	-2.51612
SLC5A2	1.67168e-07	-3.25782	PCDH17	1.92582e-05	3.32718	NAT8	0.000361781	-4.81405	LOC151009	0.0336208	-2.04256
SLC6A3	0.00222674	3.98717	PCDH9	1.11763e-08	-3.48936	NAT8 /// NAT8B	0.000127711	-4.56844	LOC153328	0.00844114	-2.35157
SLC7A7	1.02813e-07	-5.09986	PCK1	4.15871e-06	-9.34778	NAT8B	1.89959e-06	-2.65788	LOC153684	0.0201876	3.43338
SLC7A8	6.07153e-11	-11.6931	PCK2	8.49932e-10	-8.12656	NAV2	3.6087e-05	-2.51147	LOC220594	0.0154547	2.29771
SLC7A9	9.41829e-06	-9.21867	PCP4	1.47736e-08	-6.46754	NBL1	0.000576272	2.13475	LOC25845	0.00887271	-4.3251
SLIT2	1.99451e-06	-3.50862	PCSK1N	2.57137e-10	-6.41944	NBPF10	9.24046e-07	2.21078	LOC340096	0.0414462	-2.1786
SNRPN /// SNURF	9.51636e-06	-2.16588	PCSK6	9.15531e-07	5.25669	NCEH1	0.000648816	2.25565	LOC375010	0.00143079	3.72291
SOBP	1.04993e-05	-3.55971	PCYOX1	1.09051e-05	-2.81149	NCF2	0.000294436	2.0526	LOC388955	0.0345764	-2.53628
SOD1	6.50744e-05	-2.10891	PCYT2	1.21631e-07	-2.09093	NCOA7	4.78684e-13	-3.20813	LOC400464	0.035718	2.07925
SOD2	0.00786844	2.7812	PDE1A	5.9917e-08	-3.47663	NCRNA00173	4.17116e-07	2.11024	LOC440518	0.0248086	-3.41235
SORD	7.42492e-07	-4.59678	PDGFD	2.15317e-05	4.46909	NDRG2	3.72586e-07	-2.73369	LOC642648	0.030214	-2.32064
SPAG4	3.06105e-06	3.99303	PDGFRA	0.000702315	-2.21989	NEBL	2.06138e-05	-3.34644	LOC648987	0.0190234	2.47577
SPAG5	5.51957e-05	-2.12945	PDIA5	5.7924e-09	3.89376	NEDD4L	1.31834e-10	-2.36808	LOC652276	0.0091635	-2.05369
SPARC	5.08547e-05	2.85897	PDLIM1	1.25246e-10	4.15832	NEDD9	8.1422e-08	-2.28374	LOC732275	0.0288717	-2.34242
SPARCL1	0.00163368	3.14533	PDZD3	4.08756e-09	-2.04892	NEFL	0.00024233	4.35868	LOX	0.030078	6.55861
SPCS1	1.10441e-06	-2.13174	PDZK1IP1	1.52851e-05	-2.01922	NEGR1	3.71002e-13	-3.37899	LOXL2	0.0315027	4.25412
SPINK1	2.74669e-06	-4.51239	PEA15	3.53504e-06	2.22822	NELL1	5.22795e-24	-4.45714	LPPR1	0.00632209	-11.633
SPP1	0.00124681	-2.24528	PEBP1	1.8428e-08	-2.0878	NES	1.94525e-13	-3.12592	LRP2BP	0.0138218	2.14738
SRGN	0.00292634	2.21722	PECAM1	5.59785e-08	4.54437	NFASC	1.01248e-13	-6.2503	LRRC19	0.0103234	-7.50761
SSPN	0.000689768	2.63819	PECI	2.2639e-07	-2.56935	NID1	2.4616e-05	-3.01851	LRRC2	0.0248671	-2.53683
STAB1	0.000300833	2.49934	PEG3	1.16072e-07	-2.15408	NLGN1	6.63115e-08	3.05945	LRRC9	0.0266209	3.10356
SUCLA2	0.000119339	-2.34911	PELI1	7.39329e-07	2.2661	NME1	4.44951e-07	2.46145	LRRFIP1	0.0253376	2.77703
SUCLG1	4.18135e-09	-5.82083	PELO	9.54162e-07	2.04513	NNMT	9.41034e-07	4.5854	LSG1	0.0318326	2.39984
SUCLG2	6.81806e-07	-3.06857	PEPD	8.40896e-10	-5.10152	NOL3	8.95313e-13	2.50063	LTBP2	0.0298236	3.25344
SULT1C2	3.31535e-07	-5.44545	PER2	0.00186331	2.04783	NOSTRIN	6.52709e-06	-2.29763	LY96	0.0241041	3.07096
SUOX	4.58013e-09	-3.21795	PERP	0.000236445	2.14555	NOTCH3	1.70235e-05	-2.94446	LYN	0.0121335	2.81636
TACSTD2	0.000149168	-6.29154	PFKFB2	1.04784e-06	-2.20834	NOV	0.00258729	2.10959	LYPLA2	0.0253409	-2.26717
TAGLN2	4.91087e-06	2.18882	PFKP	1.52775e-12	7.63929	NOX4	2.45236e-05	-3.76379	LYSMD2	0.0384353	3.05287
TAP1	2.05654e-06	3.07076	PFN2	1.52291e-05	-2.03434	NPAS2	1.10096e-05	2.06028	LYZ	0.0291376	12.3279
TAPBP	1.02631e-08	2.76221	PGBD5	0.000204141	2.16037	NPC1	3.58879e-07	2.06855	MAGI1	0.0340164	2.90612
TBC1D1	5.57428e-07	-2.19574	PGF	0.00146967	2.75244	NPHS1	1.18667e-14	-2.24163	MALL	0.0405349	3.067
TBC1D9	0.000573302	-2.12263	PGK1	3.68403e-11	2.61893	NPHS2	1.73396e-19	-11.3027	MAML3	0.0163464	2.43953
TBL1X	0.00642613	2.25345	PHACTR2	0.000320818	2.08815	NPNT	0.000122262	-4.41928	MAN2B1	0.0195361	2.01723
TCEAL2	4.10027e-05	-2.04486	PHGDH	5.3527e-06	-2.30335	NPR3	0.00621049	-2.24726	MANBA	0.0113717	2.28485
TCF4	0.000140996	3.39689	PHKA2	5.49816e-10	3.01465	NPY1R	1.96067e-05	-3.7672	MAP1B	0.00278509	6.34723
TCIRG1	0.000535579	2.05541	PHYH	5.05136e-06	-3.29217	NQO2	1.08551e-06	-2.35571	MAP2	0.00126149	7.68462
TGFA	0.00586077	2.1339	PIK3R3	0.000295427	2.1284	NR2F1	5.19851e-11	-6.05397	MAP3K8	0.00431069	2.0777
TGFB1	0.00248404	2.22174	PION	8.16029e-09	2.15018	NR3C2	2.40288e-08	-3.11027	MAP4K5	0.00796124	2.33905
TGFBI	0.000102516	6.79563	PIPOX	1.72768e-09	-5.09558	NR4A1	1.53266e-08	-3.6159	MAP7D3	0.0244548	3.6085
TGFBR3	0.00305004	-2.50002	PJA2	0.00023591	2.02081	NR4A2	0.000186339	-2.39959	MAPK4	0.0421636	-2.59145
TGM2	0.00271431	2.11947	PKLR	1.7031e-07	-2.15489	NR4A3	0.000307572	-2.07097	MAPRE2	0.00547103	3.09799
THY1	4.67784e-05	-2.34039	PKM2	1.17744e-07	2.74134	NRG1	0.00813922	2.12103	MASTL	0.0333355	2.56885
TIE1	0.000928014	2.60569	PKP4	0.000310416	-2.14142	NRK	1.7555e-09	-5.30857	MBNL1	0.00790807	2.27466
TIMP1	3.39176e-05	4.04155	PLA1A	0.00164647	2.10826	NRTN	4.09307e-06	2.05593	MCAM	0.0304873	4.13125
TLN2	5.49915e-06	-2.76465	PLAGL1	0.000359542	3.00698	NTN4	1.04628e-05	-3.17529	MCAT	0.0445359	-2.59245
TLR3	0.00180059	3.209	PLAU	0.0004627	-2.258	NTNG1	8.44301e-16	-2.43584	MCTP1	0.0125746	3.50831
TM7SF2	3.58809e-05	-2.31726	PLCB1	2.25601e-05	2.47652	NTRK2	1.86114e-08	-4.19908	ME1	0.0194487	2.43401
TMCC1	2.371e-05	3.66921	PLCB4	0.00476961	2.06068	NUDT4	5.97196e-05	-2.016	MED10	0.00877639	2.04149
TMEM140	0.000476075	2.25856	PLCG2	8.6738e-07	-2.09865	NUDT4 /// NUDT4P1	1.09333e-05	-2.57766	MED13L	0.021964	2.11303
TMEM45A	0.0101228	2.88411	PLCL1	1.64337e-08	-4.61997	NUPR1	3.14581e-05	2.06737	MED28	0.00433383	2.0013
TMSB10	2.5887e-05	2.87897	PLEKHO1	6.46709e-07	2.47312	NUS1P3	0.00232717	2.4865	MEF2C	0.0421761	4.45974
TNFAIP6	7.64709e-06	11.5103	PLG	2.11294e-10	-14.816	NUSAP1	0.00134335	2.05785	MEF2D	0.00294364	2.17805
TNFAIP8	0.00678038	2.21303	PLIN2	0.000498239	2.88973	OAS1	2.88433e-05	2.05102	MERTK	0.0131029	2.05627
TNIP1	3.32157e-06	2.0654	PLK2	2.13217e-09	10.4941	OAT	3.43153e-06	-2.03078	METTL4	0.0156066	2.33099
TOB1	2.16084e-05	-2.90115	PLOD2	2.14285e-10	5.89348	ODF3B	5.94348e-12	3.86096	METTL7B	0.041888	-2.9674
TOP1	0.000432082	-2.09029	PLP2	1.30759e-07	2.26302	OGFRL1	2.61953e-05	2.14411	MFAP3	0.00268703	2.00865
TOX3	2.25832e-07	-2.5867	PLSCR1	4.34262e-10	2.83505	OLFM4	3.25648e-12	-5.36032	MFAP3L	0.00342091	-2.51232
TPM1	0.00131854	2.13314	PLVAP	3.62784e-05	3.32722	OLFML3	6.54743e-05	-2.06324	MFAP5	0.0398397	3.61922
TRAF3IP2	0.000190773	2.01194	PLXNB1	1.98491e-05	-2.07407	OLIG1	1.44255e-15	-2.1488	MFI2	0.000965033	-2.43418
TRBC1	0.000656265	3.24924	PLXNC1	3.86484e-07	2.448	OLR1	0.00383245	2.27861	MFSD4	0.00767772	-7.49029
TREH	0.000488708	-2.1156	PLXND1	1.18987e-05	2.66727	OXR1	0.000244159	2.05013	MGC70870	0.0275066	2.21155
TREM2	2.72967e-05	2.07817	PMP22	6.28384e-07	3.45874	PAH	3.90635e-11	-38.8584	MGP	0.0307585	2.43307
TRIB3	0.00536567	2.7617	PNMA2	1.15911e-06	7.87892	PAK6	8.01212e-12	-2.05513	MICA	0.00554295	2.51294
TRIM2	1.37212e-07	-2.67314	PNP	3.4301e-08	-2.37495	PALM3	2.19337e-09	-2.37219	MIOS	0.0408185	2.02068
TRIM22	0.00120402	2.61129	PNPLA3	1.68017e-06	-2.22572	PANK1	2.90051e-10	-3.36491	MIOX	0.0140641	-11.7715
TRPM3	3.7584e-07	-3.34258	PON2	0.000143247	2.46845	PAPPA2	1.41691e-05	-3.21125	MIPEP	0.0364802	-2.40533
TSPAN8	3.97879e-06	-3.30305	POSTN	0.000238372	3.91822	PAQR5	5.36749e-07	-2.14246	MIR186	0.0208488	2.58658
TSPYL1	0.000451226	-2.03786	PPAP2A	0.000402625	2.43173	PARM1	1.31755e-16	-3.53477	MIR1974	0.0312611	-2.00844
TST	2.36101e-07	-3.65058	PPAP2B	0.00173685	2.37043	PBLD	2.85927e-11	-4.86174	MIR492	0.0153511	-2.41805
TTC38	3.93222e-08	-2.8928	PPARGC1A	1.12975e-07	-2.46336	PC	4.88784e-08	-2.10067	MIR99B	0.014261	-2.255
TUBA1A	0.00373279	2.11318	PPFIA4	1.92191e-06	2.63469	PCDH17	5.90725e-06	-2.03639	MKI67	0.00148586	2.69745
TUBB2A	4.93496e-06	-3.50712	PPM1H	1.84454e-07	-2.48196	PCDH18	2.978e-07	-2.06791	MLF1IP	0.000951565	3.18162
TUBB6	5.9533e-05	2.79509	PPP1R16B	3.18951e-05	-2.01892	PCDH9	1.62753e-05	-3.14603	MLKL	0.0161335	2.88553
TUFT1	0.00109793	-2.01297	PPP1R1A	3.61983e-06	-5.57718	PCDHB16	0.00155557	2.74836	MLL2	0.00521136	2.05385
TYMP	0.0002132	2.23513	PPP1R3C	1.02131e-08	6.0556	PCK1	5.90281e-09	-21.5772	MLL3	0.0499188	2.41987
TYROBP	1.82417e-06	5.11969	PRC1	1.33216e-07	2.0005	PCK2	2.19521e-09	-3.86971	MMD	0.0298376	2.26966
UBE2L6	1.19084e-07	2.08884	PRDX4	1.0296e-09	3.51221	PCOLCE2	1.22653e-06	-3.46523	MME	0.0301573	-11.85
UCP2	0.000118011	2.03228	PRKCDBP	7.13772e-06	2.17999	PCYOX1	2.18662e-05	-2.2889	MNDA	0.00512571	3.12725
UGT1A1 /// UGT1A10 /// UGT1A3 /// UGT1A4 /// UGT1A5 /// UGT1A6 /// UGT1A7 /// UGT1A8 /// UGT1A9	0.000655871	-4.87772	PRKCH	7.03461e-07	2.60939	PDE10A	7.07844e-05	-3.58526	MOGAT1	0.000730137	-2.057
UGT1A1 /// UGT1A10 /// UGT1A4 /// UGT1A6 /// UGT1A8 /// UGT1A9	0.000966101	-5.20622	PRKD2	2.50585e-05	2.00991	PDE1A	2.68785e-09	-4.55005	MOP-1	0.0121513	2.20706
UGT1A8 /// UGT1A9	0.000534379	-5.20552	PROC	1.41692e-06	-2.57041	PDE2A	9.32054e-15	-3.48739	MORC4	0.043667	2.80858
UGT2B28	0.00143443	-3.56177	PRODH2	3.9057e-13	-5.55755	PDE8B	6.16709e-08	-2.07374	MOSPD2	0.0168051	2.7756
UMOD	6.06683e-13	-58.43	PROS1	9.56072e-06	3.05698	PDGFRA	3.59654e-11	-9.95225	MPEG1	0.0322374	8.53264
UNC5B	0.000275188	2.01765	ProSAPiP1	5.73357e-11	-2.87222	PDK1	0.000305391	2.1045	MPST	0.0398971	-2.11929
UPB1	0.000141003	-4.26027	PROSC	1.91952e-06	-2.0197	PDK4	4.05605e-08	-4.75872	MPZL3	0.00505705	2.37829
UQCRC1	2.96199e-06	-2.69743	PROX1	6.81044e-05	-2.36042	PDLIM2	3.26645e-08	-2.76306	MR1	0.0237564	3.19779
UQCRFS1	1.93684e-06	-2.18819	PROZ	2.98211e-09	-2.14892	PDZD2	2.84704e-13	-7.67603	MRAP2	0.00536227	-2.53947
UQCRH	0.00586241	-2.70845	PRSS23	0.000244465	2.28726	PECAM1	3.82087e-06	-2.24898	MRFAP1L1	0.0184095	2.02779
USP2	2.67681e-05	-4.85682	PRUNE2	1.75357e-05	2.2753	PECI	6.1965e-12	-2.59399	MRGPRF	0.0159678	-2.42932
VAMP5	8.7936e-09	2.23916	PSMB10	4.00193e-06	3.01993	PEG3	4.41201e-11	-4.39644	MRPL36	0.0157735	-2.01136
VCAM1	0.00502676	2.55312	PSMB8	1.6128e-08	3.86636	PELO	6.22033e-11	-2.07078	MRPS10	0.0151727	-2.48885
VCAN	0.000683246	5.68934	PSMB9	4.32317e-10	6.18536	PEPD	1.97004e-11	-3.17681	MRVI1	0.00260032	2.07893
VDR	1.93771e-12	-5.59965	PTGDS	6.11493e-09	-3.37011	PF4V1	0.00130639	2.82153	MS4A4A	0.0238419	4.93287
VEGFA	2.04849e-06	3.40214	PTGER1	6.57558e-07	-2.44609	PFKFB2	1.27236e-06	-2.46386	MS4A7	0.00191128	8.62724
VIM	1.15725e-05	3.2809	PTGER3	6.26489e-06	-2.80437	PGBD5	5.68192e-05	2.06412	MSR1	0.0108034	3.80904
VOPP1	0.00083713	2.13803	PTGS1	3.40557e-05	2.69856	PGM5	0.0001474	-2.4892	MSRA	0.00296637	-3.78257
VSIG4	6.64459e-06	2.60553	PTH1R	1.89499e-12	-11.4765	PHLDA1	0.00072502	-2.14335	MST1	0.00104856	-4.05732
VWF	2.07698e-06	15.0026	PTPN12	6.08852e-09	2.96237	PHYHIPL	3.83202e-06	2.03589	MST1P2	0.0135045	-3.41394
WIPF1	3.80066e-05	2.03793	PTPRC	1.60274e-10	6.30238	PIGR	0.0128163	2.08098	MST1P9	0.00977987	-4.13938
WLS	4.24514e-08	-2.43711	PTPRD	0.000460305	-2.49093	PIPOX	1.77758e-12	-4.07198	MT1E	0.0286167	-2.36792
WNK1	1.12484e-06	-2.49416	PTPRE	2.55389e-10	4.02389	PKIB	0.000288139	2.53157	MT1G	0.00225058	-8.94196
WT1	0.0011594	-2.11573	PTPRK	0.000281901	2.01174	PLA2G4A	2.60507e-09	-3.02361	MT1L	0.00643477	-2.63579
XPNPEP2	3.10663e-08	-14.4645	PTPRM	4.14554e-08	2.02393	PLA2G7	3.41251e-05	3.26292	MT1P2	0.0245995	-2.10006
YWHAH	0.000872999	2.23564	PTPRO	1.74873e-07	-2.2201	PLAT	7.48516e-17	-9.25369	MTCP1	0.0294167	2.75325
ZGPAT	1.47719e-06	-2.45291	PTRF	2.46873e-07	2.59013	PLAU	3.61725e-05	-2.63096	MTNR1A	0.00412989	-3.07324
ZNF395	3.02599e-06	3.96406	PUS7	8.81876e-06	2.19016	PLCG2	1.68671e-09	-2.3175	MUC13	0.0314925	-8.18579
			PVALB	7.09947e-09	-4.20196	PLCH1	1.41604e-06	2.16606	MUC15	0.00739656	-17.3689
			PXDN	5.37382e-06	2.76495	PLCL1	5.15349e-12	-6.69882	MXD1	0.0482479	2.06378
			PYCARD	1.26806e-07	3.18052	PLCXD3	1.79791e-12	-2.32403	MYADM	0.0116188	2.37458
			PYGL	1.25182e-05	2.61203	PLEKHH2	0.0102434	2.37146	MYBL1	0.00666645	6.8015
			QDPR	7.4133e-08	-2.55081	PLG	4.80461e-15	-13.3822	MYCT1	0.00369787	2.66529
			QKI	1.1037e-06	2.67006	PLK2	0.00165081	2.29807	MYH9	0.000260147	2.21441
			QPRT	1.99124e-08	-3.7249	PLN	5.44276e-08	-3.01722	MYL3	0.0247666	-2.93614
			RAB11FIP3	6.25456e-08	-2.43188	PLOD2	2.35963e-05	2.4133	MYLK3	0.0337102	-2.06797
			RAB17	9.18382e-06	-2.05342	PLS3	4.04824e-06	-2.51286	MYO1F	0.0167583	2.1313
			RAB25	6.58512e-11	-3.82342	PLVAP	1.01192e-08	-2.73451	MYO5A	0.00254823	3.39167
			RAB31	4.88559e-09	3.08674	PLXNC1	2.5429e-07	2.82002	MYO7B	0.0180772	-3.20484
			RAB7L1	7.72211e-08	-3.50781	PM20D1	5.15892e-07	-2.03796	MYOM3	0.0312828	-3.43741
			RAC2	2.39981e-07	2.48685	PNMA2	3.53515e-14	5.6906	MYRIP	0.044865	6.79036
			RALGPS1	1.10574e-10	-2.17408	PNP	2.75565e-08	-2.28814	MYSM1	0.0146262	2.24738
			RALYL	3.30648e-12	-4.19356	PODXL	6.21038e-18	-11.2928	NAA25	0.0125219	2.1776
			RAP1GAP	3.15621e-07	-3.64822	POSTN	0.00275859	-2.78107	NAF1	0.0238333	2.61293
			RAP2B	2.52689e-08	2.11947	PPAP2A	9.42497e-11	-2.36074	NAPSA	0.034111	-9.88305
			RAPGEF3	1.8462e-05	-2.12872	PPAP2B	7.15607e-07	-2.58522	NAV1	0.022557	2.44142
			RAPGEF5	1.87175e-05	2.66879	PPAPDC1A	1.93794e-11	-2.9988	NCALD	0.0388202	2.28372
			RARRES2	0.000187881	2.37822	PPAPDC1B	0.000532662	-2.09343	NCAPG	0.0216248	2.36437
			RASA1	1.28615e-06	2.06596	PPARA	2.27339e-06	-2.24629	NCF1	0.00805002	2.21904
			RASGRP1	0.00129738	2.04989	PPID	2.68483e-07	-2.28866	NCF2	0.0153908	2.9377
			RASL11B	4.78967e-09	-2.20492	PPP1R14A	4.28748e-05	-2.77998	NCOA3	0.0150897	2.54026
			RASSF2	2.03932e-06	2.88831	PPP1R16B	1.3866e-11	-3.83068	NCOA7	0.0285716	2.43832
			RB1	2.82186e-08	2.96783	PPP1R1A	1.08429e-07	-2.56369	NECAB1	0.00735057	-3.8256
			RBM3	1.09716e-05	2.31899	PRAME	2.565e-05	2.32383	NECAP1	0.0379293	2.29606
			RBM47	2.66766e-09	-2.13928	PRAP1	0.000214094	-2.21905	NELL1	0.0149173	-6.52961
			RBP4	0.00271691	-7.00486	PRDM16	4.56158e-20	-4.88112	NETO2	0.00176829	10.6009
			RCBTB2	6.34078e-06	2.37358	PRKAR2B	0.00760729	-2.02276	NEXN	0.0358633	4.48499
			RCN1	1.75203e-06	2.59888	PRKCE	3.24359e-12	-2.34378	NFATC2	0.00288304	3.08218
			RDH11	9.69893e-10	-2.56841	PRLR	2.24235e-06	-4.74454	NGEF	0.000523449	-2.01242
			RECQL	2.00117e-10	3.34027	PRODH2	8.72179e-11	-3.43788	NHEJ1	0.02	-2.01424
			REG1A	0.0101985	5.04467	PROM2	5.95241e-21	-9.25123	NIPAL2	0.0275512	3.12026
			REN	0.0240275	-2.21064	PRR11	0.00116565	2.57214	NMD3	0.000503614	2.2208
			RENBP	2.24082e-07	-2.22391	PRR15	3.56279e-14	-2.88568	NMI	0.0379695	2.45851
			RFTN1	3.92623e-07	3.33724	PRSS23	5.61208e-05	-2.99655	NOL8	0.0192517	2.84892
			RGN	9.60336e-08	-2.61619	PRSS8	4.68402e-05	-2.22636	NOM1	0.0203752	2.06616
			RGS1	8.17564e-10	11.2661	PRUNE2	2.08214e-05	2.80367	NOS1	0.00834373	-2.99572
			RGS10	4.4697e-07	2.44557	PSAT1	3.14132e-09	-2.86671	NOX4	0.0464528	-2.08262
			RGS5	2.5116e-06	6.4487	PSMB10	6.67863e-08	2.1027	NPAS2	0.0481668	-2.25277
			RHBDF2	3.8729e-09	2.11665	PSMB8	2.25332e-09	2.13171	NPAT	0.00853931	2.34592
			RHBG	3.97144e-11	-2.30602	PSMB9	4.95931e-07	2.36867	NPB	0.0451382	-2.01604
			RHCG	2.95634e-12	-7.47444	PTGDS	0.000506789	-2.95684	NPC1	0.0371986	3.05566
			RHOBTB3	6.98188e-06	-3.19164	PTGER1	9.66474e-11	-2.05538	NPHS1	0.0090274	-4.44665
			RIT1	6.8724e-06	2.33741	PTGER3	1.14681e-16	-5.77843	NPHS2	1.55536e-05	-41.0848
			RNASE6	1.29839e-10	3.50157	PTGER4	2.21966e-07	-4.07632	NPR3	0.0343111	-3.00519
			RNASET2	1.12851e-09	7.59353	PTGFRN	2.47383e-11	4.77538	NPRL2	0.0464799	2.00683
			RND3	2.96652e-07	3.09947	PTGS2	4.51193e-09	-2.10652	NRG3	0.00060505	5.05926
			RNF219	2.24793e-07	2.2939	PTH1R	5.46767e-08	-4.62312	NRK	0.00406115	-6.79802
			RPA1	1.70785e-10	2.03868	PTN	0.00802305	-2.83436	NRP2	0.00670669	3.86589
			RPL18A /// RPL18AP3	1.76043e-08	2.82239	PTPLAD1	4.7316e-06	-2.32546	NRXN3	0.00292632	3.92694
			RPL36	3.58616e-06	2.28022	PTPRB	3.61669e-18	-2.07063	NSMAF	0.00965477	2.08585
			RPLP0 /// RPLP0P6	1.26684e-07	2.09219	PTPRC	0.00720474	2.04267	NTN4	0.00295254	-2.02956
			RPS19	5.54931e-08	2.28386	PTPRO	3.47996e-06	-2.90772	NTRK2	6.46284e-05	-2.76027
			RPS2	6.13074e-08	2.08485	PVALB	2.54405e-18	-7.35465	NUCB2	0.0307682	3.0105
			RRAD	2.04609e-08	3.49497	PVT1	2.13776e-05	2.48394	NUP155	0.00118288	2.61031
			RSL24D1	2.52113e-05	2.01428	PXDN	6.88358e-08	3.21989	OAS2	0.00462182	4.13713
			RTP4	3.45417e-05	2.81432	PYCARD	4.42431e-06	2.44515	OBSL1	0.00195892	-2.141
			RUNX1	7.39078e-06	2.20812	PYGL	1.07677e-06	2.18011	OCIAD2	0.0379285	-2.23125
			S100A10	1.50085e-09	2.45378	QDPR	7.21582e-11	-2.55926	ODC1	0.031083	-2.01649
			S100A11	8.53382e-06	2.12677	QPCT	0.00526417	2.29987	ODZ2	0.0142976	-2.20112
			S100A2	3.22492e-11	-8.32616	QPRT	0.00231778	-2.31208	OGFRL1	0.0256329	2.16475
			S100A8	0.00194825	3.10785	RAB11FIP3	4.58631e-09	-2.07306	OLFM4	0.0456013	-4.4885
			SAP30	1.2673e-08	5.66098	RAB25	2.51866e-10	-5.82605	OLFML2B	0.0147833	5.25281
			SCARB1	1.77357e-12	4.34769	RAB31	2.06593e-06	2.87588	OR51E1	0.0479918	2.55825
			SCD	3.11204e-09	6.98471	RACGAP1	0.000504948	2.07729	OSBPL11	0.0393192	2.62813
			SCGN	0.00786375	2.15822	RAD52	7.06009e-06	2.00294	OSBPL6	0.0454703	-2.13683
			SCN3A	3.15983e-10	-2.47019	RALGAPA2	6.59297e-09	-3.62587	OSTBETA	0.0218728	-2.98259
			SCNN1A	2.86964e-05	-7.25748	RALYL	5.28403e-15	-5.19125	P2RX7	0.0233652	2.10498
			SCNN1B	1.42435e-08	-2.96154	RAMP3	3.95189e-16	-3.36583	P2RY14	0.0278653	4.0931
			SEC31A	2.18329e-05	2.01236	RAP1GAP	1.51881e-12	-4.02051	PACRGL	0.0113507	2.01545
			SEC61G	4.23416e-12	3.87609	RAP2B	1.00762e-07	2.27915	PACSIN2	0.0368562	2.13456
			SEL1L3	3.92258e-09	4.50279	RAPGEF3	2.39714e-08	-2.37347	PACSIN3	0.034186	-2.01993
			SELENBP1	1.67682e-09	-3.11728	RAPGEF4	5.11071e-12	-2.55235	PADI2	0.0166831	-2.21577
			SEMA3B	1.4771e-08	-2.56975	RASD1	3.67506e-20	-8.77502	PAG1	0.0313904	3.64594
			SEMA6A	1.46179e-05	3.88994	RASGRF2	1.60001e-09	-2.31194	PAH	0.0105313	-19.8592
			SERPINA5	2.23298e-16	-13.2059	RASIP1	1.41505e-15	-2.51666	PAK1IP1	0.00601372	2.08545
			SERPINA6	2.52255e-05	-2.41393	RASL11B	8.352e-20	-2.64637	PALM2-AKAP2	0.00667381	2.57081
			SERPINB1	1.2778e-09	2.51411	RBP1	1.08855e-07	-2.29034	PALM3	0.015681	-2.29661
			SERPINB9	2.06761e-07	2.31674	RBP5	0.000166584	-2.81409	PALMD	0.0176201	3.00646
			SERPINE1	8.47394e-07	3.17845	RCAN1	2.66056e-12	-3.30447	PAMR1	0.0241986	2.98213
			SERPING1	0.000314066	2.09863	RCAN2	4.32419e-05	-3.08701	PAPD7	0.0179596	2.22448
			SERPINH1	1.18249e-08	2.18723	RCN1	3.23806e-08	2.13431	PAPLN	0.018871	-2.34316
			SERTAD2	3.92747e-07	2.51521	RDH10	5.02743e-08	-2.7422	PAPPA2	0.0485633	-2.98263
			SEZ6L2	8.00851e-05	2.02308	RDH13	7.82504e-05	2.46375	PAQR5	0.0153704	-2.8982
			SFRP1	6.89533e-16	-14.2795	RECQL	1.01769e-08	2.60253	PAQR7	0.0246892	-2.30857
			SH2B3	2.36449e-09	2.8261	REEP6	1.09272e-08	-2.22107	PARP14	0.0343142	2.10027
			SH3BGRL3	1.05246e-06	2.2312	RELN	0.000225366	2.73154	PARP8	0.00172685	2.72261
			SH3GL2	5.84659e-11	-3.53775	REN	1.62974e-10	-5.87129	PARVB	0.00746929	3.53769
			SH3GLB1	2.79863e-09	2.04911	RERE	5.67491e-08	-2.09599	PATL1	0.0362423	2.34793
			SH3YL1	3.63679e-05	-2.17612	RERGL	1.81634e-19	-3.68499	PAX8	0.00562442	-2.47686
			SHC1	3.46685e-09	2.41787	RGN	1.03297e-09	-2.42655	PBK	0.000687764	2.11947
			SHMT1	1.60983e-05	-2.07973	RGS1	1.08665e-06	4.18401	PBX3	0.0376354	3.05487
			SHMT2	3.16744e-10	3.61223	RGS3	1.49117e-14	-3.50057	PC	0.00163197	-4.4525
			SIGIRR	1.41278e-07	-2.42174	RGS5	0.000132507	-2.00367	PCDH12	0.041664	2.21046
			SIM1	3.19303e-07	-2.7051	RHBDF2	5.94979e-08	2.26649	PCDH17	0.00225442	7.23616
			SIM2	1.10608e-06	-3.2106	RHCG	1.66573e-20	-6.83515	PCDH18	0.047427	2.70394
			SIRPA	2.47184e-06	2.90883	RHOB	5.38459e-06	-2.56076	PCDH9	0.0219004	-2.17527
			SKAP2	2.33152e-05	2.42514	RHOBTB3	3.88553e-07	-2.31108	PCDHB5	0.00939973	-2.60444
			SLA	3.06077e-07	2.94856	RHOJ	5.81891e-07	-2.62229	PCF11	0.0308804	2.13074
			SLAMF8	5.58183e-05	2.16897	RIMS2	0.000221751	2.43914	PCK1	0.0106679	-23.4547
			SLC12A1	4.19409e-10	-17.9504	RMST	0.000688846	-2.00867	PCNP	0.0407876	2.21121
			SLC12A3	1.08676e-09	-3.79198	RNASE1	2.81131e-07	-3.33286	PCOLCE2	0.0253585	-2.94339
			SLC13A1	3.70498e-06	-3.46056	RNASET2	7.26905e-10	2.80177	PCSK1N	0.00060259	-2.63492
			SLC13A3	1.18051e-10	-13.0757	RNF150	3.84364e-14	-3.00905	PCYT2	0.00622327	-2.46928
			SLC15A2	3.94934e-11	-2.54137	RNF152	9.91104e-12	-2.11301	PDE1A	0.0455375	-2.4416
			SLC15A3	1.6724e-06	2.16146	RNF183	1.7444e-06	-2.69736	PDE1C	0.0157511	3.12291
			SLC16A1	2.53517e-05	2.06855	RNF186	2.10702e-08	-3.31815	PDGFD	0.0339453	3.0248
			SLC16A10	4.85123e-09	-2.18033	RNF213	1.09097e-06	2.33318	PEA15	0.0175503	2.31194
			SLC16A3	8.58123e-11	10.8508	ROBO4	5.45328e-12	-2.6747	PECAM1	0.0453881	2.47873
			SLC16A7	1.47822e-06	-3.97456	RPGRIP1L	1.20765e-07	2.08721	PELO	0.0334994	2.51569
			SLC17A1	0.000163718	-3.04827	RPL22L1	7.48538e-06	2.59387	PEPD	0.00974927	-4.57424
			SLC17A4	0.000372947	2.41332	S100A2	2.93249e-15	-9.70158	PEX11G	0.0207859	-2.01961
			SLC19A2	2.75611e-09	-2.08083	S1PR1	3.60369e-10	-2.05204	PGAP3	0.00668295	-2.05748
			SLC1A4	6.87357e-05	2.04239	S1PR3	2.3784e-13	-4.03439	PGM2	0.00515677	2.13079
			SLC22A11	0.000540775	-2.01495	SACS	3.03993e-10	3.39294	PGPEP1	0.0180024	-2.05163
			SLC22A6	7.35877e-11	-11.4421	SALL1	4.24872e-05	-2.13291	PGRMC2	0.0212614	2.36346
			SLC22A7	9.62668e-09	-2.2541	SAMD5	5.87343e-06	-2.88425	PHF21A	0.0406337	2.00547
			SLC22A8	3.61571e-14	-23.605	SAMHD1	3.13693e-05	2.12574	PHKA1	0.0411033	3.71979
			SLC25A10	4.0435e-09	-2.40711	SAMSN1	0.00212795	2.38261	PHLDA1	0.00890238	2.98854
			SLC25A5	2.65837e-10	-2.19364	SAT2	4.57759e-10	-2.37836	PHTF2	0.00298831	2.17768
			SLC27A2	9.13411e-06	-3.88274	SATB2	0.000107524	3.08166	PIAS1	0.0343891	2.37194
			SLC27A3	3.925e-07	2.03538	SCARB1	7.02331e-06	2.47571	PICK1	0.00619995	2.10499
			SLC2A1	1.75406e-06	2.32274	SCD	1.41808e-07	3.54664	PIGR	0.0239013	-5.53577
			SLC2A14 /// SLC2A3	8.9655e-05	2.0804	SCD5	0.000455782	-3.98258	PIK3C2A	0.0304512	2.58078
			SLC2A3	1.28028e-05	2.15129	SCEL	0.000966455	2.93561	PIK3R3	0.0067853	3.42422
			SLC34A1	2.86226e-13	-9.72355	SCG5	0.00383873	3.24998	PILRA	0.0152863	2.45594
			SLC38A1	8.52157e-07	3.12342	SCN2A	0.000243549	-3.13561	PION	0.019357	2.99422
			SLC38A2	2.28003e-07	2.3412	SCN7A	7.09903e-13	-2.47131	PIPOX	0.0495386	-5.92539
			SLC39A4	1.48245e-06	-2.79978	SCNN1A	0.00388264	-2.29868	PKLR	0.00130143	-4.75991
			SLC43A3	3.12335e-07	2.21185	SCNN1B	6.608e-21	-3.14129	PLA2G7	0.000420793	8.03755
			SLC4A1	4.03967e-13	-3.64032	SCNN1G	2.23921e-36	-28.9498	PLA2R1	0.0112216	-4.69124
			SLC4A4	5.61193e-07	-2.8584	SDS	9.43346e-05	2.221	PLAC8	0.0210756	2.74322
			SLC5A12	2.67801e-05	-3.77777	SEL1L3	2.9683e-07	3.36068	PLAU	0.0474501	-2.60072
			SLC5A2	2.06073e-08	-3.32721	SELE	1.02869e-06	-2.05371	PLAUR	0.0174058	2.22153
			SLC6A3	0.00033443	5.9253	SELENBP1	5.14412e-10	-2.50405	PLCB2	0.018138	2.35802
			SLC6A8	0.000318059	2.05734	SELM	4.32096e-06	-3.36482	PLEK2	0.0114335	3.80707
			SLC7A7	5.69702e-08	-4.98298	SEMA3G	1.46785e-15	-2.53944	PLEKHA6	0.0113416	-2.07513
			SLC7A8	9.208e-11	-7.49138	SEMA6A	5.32821e-05	2.09065	PLG	0.000278114	-74.3902
			SLC7A9	2.93569e-08	-4.37953	SEMA6D	2.81702e-09	-2.97042	PLK2	0.0307288	5.06625
			SLIT2	3.45183e-08	-4.99321	SEPP1	3.8597e-05	-2.3078	PLK4	0.00484493	2.14797
			SMARCC1	2.03897e-07	-2.07832	SERPINA5	1.69202e-15	-8.64409	PLSCR1	0.0239982	2.08385
			SMC4	3.248e-11	2.86923	SERPINE2	4.69548e-05	2.5032	PLVAP	0.0322746	3.2465
			SMPDL3A	0.000180786	2.28302	SERPINI1	7.96923e-11	-3.67648	PLXDC1	0.0152605	5.52676
			SMYD2	2.98874e-11	2.55884	SETBP1	1.95678e-07	-2.31226	PLXNC1	0.0392677	3.30674
			SNRPD1	2.28771e-07	2.09127	SEZ6L2	4.2235e-09	3.38737	PLXND1	0.0191786	3.1736
			SNX10	3.84797e-07	2.7162	SFN	0.000678443	2.08086	PM20D1	0.0219275	-3.33
			SOBP	2.27592e-06	-3.11565	SFRP1	3.52008e-24	-11.985	PNKD	0.00537835	-2.78659
			SOD2	4.64355e-06	3.27274	SFXN2	1.46097e-12	-2.11263	POLK	0.0274964	2.69426
			SORBS1	1.77962e-07	2.31731	SGIP1	2.32539e-08	-2.67791	POLR2L	0.0321519	-2.15708
			SORD	8.14363e-12	-4.07672	SGPP1	9.72224e-06	-3.19467	POP4	0.0398204	2.61835
			SOSTDC1	5.19535e-05	-2.25328	SGPP2	0.00548791	2.01905	POSTN	0.00855841	6.58846
			SOX9	0.000175671	2.31642	SH3BP4	8.92849e-08	-2.95919	POT1	0.00533772	2.01201
			SP3	9.09917e-06	2.21338	SH3BP5	4.40702e-11	-3.12753	PPAP2A	0.0323594	2.73931
			SPAG4	1.61524e-10	6.05367	SH3GL2	2.02486e-05	-3.24403	PPAPDC1A	0.0458731	-2.84492
			SPAG5	6.9112e-09	-2.42261	SH3YL1	4.08542e-11	-3.36116	PPARG	0.00892305	3.28104
			SPARC	2.14224e-08	4.90316	SHANK3	1.20589e-05	-2.52161	PPCS	0.0419837	-2.01381
			SPARCL1	0.0013207	2.61314	SHISA3	4.74083e-13	-4.1014	PPP1R12A	0.028205	3.26628
			SPHK2	1.00918e-10	-2.0294	SIK1	1.87041e-05	-2.67054	PPP1R1A	0.000159485	-7.8686
			SPINK1	0.00011437	-3.16762	SIM1	0.00290732	-2.20843	PPP2R3C	0.00470906	2.72141
			SPON2	0.000557417	2.51668	SIM2	1.19034e-08	-2.97419	PPWD1	0.0339202	2.53347
			SPRY1	3.44483e-05	3.17682	SLAMF8	0.000278526	2.40521	PRAP1	0.000874939	-3.44407
			SPRY4	1.08283e-05	2.59386	SLC10A2	1.96551e-05	-2.61499	PRC1	0.00077045	2.75125
			SPTBN2	1.82236e-07	-2.29448	SLC12A1	2.74606e-21	-135.167	PRDM1	0.0240417	5.44419
			SQRDL	2.67161e-08	2.47718	SLC12A3	2.10881e-21	-9.81412	PRELID1	0.0368989	-2.17328
			SR140	4.44552e-07	2.1224	SLC13A2	2.01199e-13	-4.00734	PREX1	0.0469697	2.80887
			SRGN	3.53228e-08	3.54142	SLC13A3	6.36785e-16	-7.79706	PREX2	0.0320428	3.79593
			SSPN	1.2606e-06	3.78381	SLC14A1	8.14792e-14	-3.67922	PRKAG2	0.049081	2.37107
			SST	0.0243236	4.18755	SLC15A4	1.15829e-13	2.18552	PRKCH	0.00104661	6.37448
			ST6GALNAC2	4.75156e-11	-2.09371	SLC16A10	1.80087e-05	-2.08983	PROC	0.0290771	-3.26031
			STAB1	6.80623e-07	3.03399	SLC16A3	2.92997e-05	3.65159	PRODH	0.0465153	-2.61782
			STAG1	5.15929e-06	2.04665	SLC16A5	7.20824e-14	-2.69346	PRODH2	0.0103968	-6.9548
			STAT1	1.52318e-05	2.58751	SLC16A6	6.13828e-05	3.07744	ProSAPiP1	0.0493098	-2.82383
			STC1	0.00523783	2.028	SLC16A9	0.000154842	-3.6705	PROX1	0.0474907	-3.31969
			STC2	3.14343e-06	2.61626	SLC22A11	0.00016437	-2.32224	PROZ	0.00130366	-6.29873
			STK10	1.31131e-07	2.08747	SLC22A12	2.47666e-13	-5.25207	PRR11	0.00197191	2.97302
			STRA6	9.31493e-10	-2.74388	SLC22A23	2.06891e-06	-2.03488	PRR13	0.0031069	-2.12013
			STX4	1.93261e-09	2.27186	SLC22A6	9.24323e-16	-10.0379	PRRX1	0.0218271	2.21689
			SUCLG1	1.5569e-13	-4.06669	SLC22A7	3.25157e-11	-6.7217	PRSS42	5.83841e-05	-2.01485
			SUCLG2	7.3973e-06	-2.09975	SLC22A8	3.77081e-14	-12.0659	PRTFDC1	0.0102497	2.88724
			SULF1	1.46279e-05	2.43634	SLC23A1	8.47302e-06	-2.19674	PSAT1	0.0251326	-9.13982
			SULT1C2	7.32489e-06	-2.98169	SLC23A3	4.92446e-11	-3.05093	PSMD13	0.0307755	2.03077
			SUOX	2.94844e-07	-2.15062	SLC25A33	6.79783e-13	-3.82444	PTGDS	0.00982911	-4.35082
			SWAP70	5.66672e-06	3.02631	SLC25A37	2.27833e-06	2.5437	PTGFR	0.00134745	-2.15217
			SYNM	1.22224e-05	2.2611	SLC26A4	3.65696e-12	-4.48824	PTGS1	0.000312359	9.71631
			TACSTD2	4.6185e-05	-8.1136	SLC26A7	2.52308e-28	-32.5584	PTH1R	0.00666229	-5.6753
			TAF1D	0.000336346	2.02147	SLC26A9	1.38605e-05	-2.0657	PTP4A3	0.0124958	2.514
			TAGLN2	1.45245e-07	2.17733	SLC27A2	3.29663e-08	-5.16297	PTPN22	0.0102712	3.12758
			TAP1	1.54895e-09	3.94036	SLC2A13	2.56824e-05	2.0834	PTPRC	0.0353582	4.27651
			TAPBP	1.49647e-09	2.66155	SLC2A2	0.0099105	-2.28981	PTPRE	0.0251987	3.51173
			TBL1XR1	4.82612e-06	3.1017	SLC34A1	2.26249e-20	-8.14313	PTPRO	0.00594382	-9.21135
			TCEAL2	5.017e-09	-3.08181	SLC34A2	6.30136e-05	6.44012	PXDN	0.0099667	5.20654
			TCERG1	1.89252e-07	2.21197	SLC38A1	2.09487e-11	2.94774	PXMP2	0.0384653	-2.12257
			TCF21	3.61905e-06	-2.84091	SLC39A5	1.28962e-05	-2.28431	QDPR	0.00635891	-2.35243
			TCF4	3.0551e-06	4.84771	SLC39A8	0.00101282	2.16735	QPRT	0.0142324	-2.50371
			TCIRG1	4.80147e-09	2.33419	SLC41A2	1.74367e-09	2.36781	QSOX1	0.0307459	2.64803
			TDG	2.3129e-06	2.58096	SLC47A2	0.000170796	-3.9183	RAB11FIP3	0.0332118	-2.39729
			TDGF1 /// TDGF3	0.000452291	-2.1651	SLC4A1	9.77336e-20	-3.56197	RAB2B	0.00378162	2.1647
			TES	5.41738e-08	2.23954	SLC4A4	2.82915e-05	-2.13365	RAB31	0.0231669	2.61146
			TFAP2A	1.769e-11	-2.7369	SLC4A9	1.82039e-23	-9.88141	RAB38	0.00791392	3.03485
			TFAP2B	1.00531e-11	-5.60098	SLC5A10	8.52606e-07	-2.71314	RAB6B	0.00650593	2.26905
			TFCP2L1	8.92249e-11	-2.29124	SLC5A12	2.95831e-14	-10.7154	RAB7L1	0.0119296	-3.92435
			TFPI2	0.00426142	3.72091	SLC5A3	7.44564e-12	-3.04118	RAB9A	0.0384636	2.17491
			TGFA	7.95146e-07	5.15354	SLC6A13	0.000756387	-2.44239	RAD23B	0.0458215	2.53625
			TGFB1	1.03997e-07	3.5743	SLC6A19	2.427e-15	-6.93199	RALGAPA1	0.0319118	2.32326
			TGFBI	6.8387e-08	8.31143	SLC7A13	6.1145e-11	-7.06242	RAPGEF1	0.0131867	2.12072
			TGFBR3	0.000776607	-2.69667	SLC7A7	5.79972e-06	-3.50707	RAPGEF4	0.00101967	3.50628
			TGM2	2.14457e-07	2.76221	SLC7A8	5.99919e-11	-4.53188	RAPGEF5	0.047026	2.93894
			THY1	0.000109887	-2.46085	SLC7A9	4.07e-10	-4.80955	RAPH1	0.0124353	2.44888
			TIAM1	1.33184e-05	2.01618	SLC8A1	7.56033e-14	-3.62967	RARB	0.014279	2.50834
			TIE1	0.00328828	2.33679	SLCO2A1	4.81045e-07	-2.25206	RASD2	0.0114876	2.76335
			TIMP1	1.96335e-08	5.68324	SLFN13	5.20684e-09	3.64514	RASGRF2	0.00581548	3.06014
			TLN2	9.27352e-09	-2.08554	SLIT3	6.21457e-08	-2.30483	RASGRP1	0.0377646	2.43486
			TLR2	8.36823e-09	2.06828	SMARCA2	4.50945e-05	-2.13696	RASIP1	0.0049898	2.10696
			TLR3	2.71007e-10	5.81754	SMOC2	0.00809362	-2.12823	RASL11A	0.0254691	-2.11933
			TM4SF1	8.87834e-06	2.32866	SMTN	2.65457e-09	-2.36824	RASL11B	0.0163789	-3.41579
			TM6SF1	1.47592e-10	2.13218	SNAI2	4.40026e-10	-7.31643	RASSF10	0.0221403	-2.07341
			TMCC1	1.14705e-10	7.19284	SNAP25	0.000426082	2.3236	RASSF2	0.0260518	6.45637
			TMED2	0.00254815	2.25545	SNRPN	7.58847e-05	-2.42017	RASSF3	0.00659447	3.13148
			TMEM123	1.45868e-09	2.01953	SNRPN /// SNURF	9.88094e-07	-2.34021	RASSF5	0.00515543	2.31037
			TMEM135	0.00133555	2.38867	SNX10	3.47758e-07	2.10641	RASSF6	0.0496043	2.25865
			TMEM140	3.13749e-07	2.32901	SOAT1	5.09245e-09	2.20807	RBBP6	0.0247873	2.13239
			TMEM194A	2.62118e-07	2.04852	SOBP	2.56375e-07	-2.70524	RBBP8	0.0212348	2.82771
			TMEM204	0.000701484	2.63842	SOCS1	3.86409e-05	-2.5089	RBP4	0.00698666	-20.9666
			TMEM22	1.90313e-06	2.06918	SOCS2	5.69485e-15	-5.60062	RBP5	0.0289966	-5.85443
			TMEM30B	7.23553e-11	-3.61009	SORD	1.28687e-10	-2.70382	RCOR1	0.00542091	2.00316
			TMEM43	5.47254e-07	2.02391	SOST	1.19665e-22	-5.69723	REC8	0.00725004	-2.0854
			TMEM45A	7.07271e-07	7.29276	SOX13	1.29052e-07	-2.24828	REEP3	0.0170908	2.31355
			TMEM47	0.00143258	2.03845	SOX7	6.80899e-10	-2.60905	REEP6	0.00838235	-3.80871
			TMEM87A	3.90665e-05	2.19432	SPAG5	2.01219e-08	-2.6085	REN	0.0197022	-4.24702
			TMPRSS2	3.16466e-07	-3.22614	SPAG6	0.00473204	2.01059	RFC4	0.0155554	3.69244
			TMSB10	3.14797e-12	4.21189	SPARCL1	0.000569407	-2.36085	RFTN2	0.0134248	2.7733
			TMX1	2.80966e-06	2.39933	SPATA18	4.10354e-05	3.61629	RGS1	0.0274691	7.69189
			TNFAIP3	1.47962e-07	3.10521	SPINK1	3.02427e-14	-8.64814	RGS5	0.0254814	3.02699
			TNFAIP6	2.62294e-08	25.0408	SPOCK2	3.46064e-07	-2.6763	RHOJ	0.0444395	2.99948
			TNFAIP8	6.64582e-09	4.06735	SPON2	0.000119934	3.31138	RIMKLB	0.00027548	2.30921
			TNFRSF10B	1.61522e-06	2.46786	SPRY1	5.49966e-07	-2.54959	RINT1	0.00230313	2.00663
			TNFRSF14	0.000302239	2.05101	SPRY2	1.72713e-08	-2.41364	RIPK2	0.00981775	2.68876
			TNIP1	5.18367e-08	2.20628	SPRY4	6.74546e-08	-2.28687	RN7SL1	0.0124061	-5.14065
			TOP2A	7.22455e-05	2.18782	SPTBN2	2.68439e-11	-2.24286	RNF125	0.0087931	2.86111
			TOX3	5.63641e-05	-2.8848	SSH2	3.08235e-13	2.72883	RNF160	0.0230005	2.06533
			TPCN1	2.07087e-08	-2.11345	ST3GAL6	4.56386e-09	-2.11696	RNF169	0.0145511	2.18136
			TPD52L1	5.7826e-05	-2.08909	ST6GAL1	2.3194e-11	-3.07471	RNF183	0.0141289	-2.09605
			TPK1	2.36235e-07	2.76833	ST6GALNAC3	4.40303e-14	-2.8583	RNF186	0.0296272	-3.69072
			TPM1	6.95567e-11	3.54714	ST6GALNAC5	0.00107259	2.40775	RNF217	0.0275779	2.28448
			TPM2	4.27761e-05	2.4678	ST8SIA4	0.000834641	2.34456	RNF43	0.044116	-2.25137
			TPSAB1	0.0014757	2.34082	STAP1	1.41219e-16	-2.64464	ROBO1	0.00350684	3.62871
			TPSAB1 /// TPSB2	0.00189669	2.13983	STARD10	3.62872e-06	-2.00922	ROCK1	0.00939552	2.9656
			TPSB2	0.00143799	2.25576	STAT1	0.00906672	2.02597	RPAIN	0.0359383	2.44305
			TRAF3IP2	2.8367e-06	2.12786	STC1	7.49827e-13	-2.35639	RPL22P15	0.0365048	-2.04327
			TRAM1	7.61309e-06	2.18475	STMN3	9.54725e-05	2.23357	RPL6	0.0178203	2.14527
			TRBC1	5.92114e-05	3.64804	STON1	1.52938e-07	-2.58512	RPLP0	0.0420291	6.03602
			TREH	1.09418e-06	-2.39258	SUCNR1	6.45261e-09	-5.62478	RPPH1	0.00233176	-22.2656
			TREM2	5.69743e-06	2.23057	SULT1C4	4.12171e-07	4.73377	RPRML	0.0299026	-2.25556
			TRIB3	1.23774e-06	2.25368	SUSD2	3.23925e-15	-6.01083	RPS14	0.0302285	2.66397
			TRIM2	0.000221583	-2.41928	SYBU	0.0015093	2.06553	RPS19	0.00358542	2.22682
			TRIM22	3.34021e-10	5.26504	SYNPO	3.13491e-05	-2.22688	RPS26P11	0.0496053	2.31964
			TRIM9	0.00056501	2.04882	SYNPO2	4.31885e-05	-4.01281	RPS27	0.0146389	-2.84281
			TRPM3	1.11009e-06	-3.77128	TAC1	7.70718e-05	-2.94072	RSAD1	0.00382662	-2.1641
			TSPAN13	0.000161663	2.10909	TAGAP	0.000152329	2.0258	RSL1D1	0.027549	2.0052
			TSPAN4	9.07957e-08	2.62654	TAGLN	2.50836e-07	-5.22867	RTP4	0.0321135	2.48461
			TSPAN8	2.36357e-05	-6.02577	TAP1	5.82093e-07	2.03879	RUNX1	0.0147622	2.80704
			TSPYL5	0.000576812	-2.0017	TAPBP	9.20422e-12	2.07503	RUNX1T1	0.0309448	2.46075
			TST	2.02517e-07	-3.30962	TBC1D3 /// TBC1D3C /// TBC1D3F /// TBC1D3H	1.03351e-10	2.07963	RXFP3	0.0428203	-2.27394
			TTC38	5.85305e-08	-2.21546	TBX2	7.41657e-12	-3.58772	S100A14	0.00479096	-2.61182
			TTC39A	0.000134362	2.55831	TBX3	1.89537e-14	-3.58049	S100A8	0.0159132	2.66364
			TUBA1A	8.49462e-06	2.81233	TCEAL2	5.03997e-10	-4.40529	S100A9	0.0606098	1.75293
			TUBA1B	1.57715e-10	2.5366	TCEAL7	4.86486e-08	-2.51225	S1PR1	0.0410104	2.36313
			TUBA1C	6.23549e-10	2.10373	TCF21	5.24607e-23	-3.11238	SALL3	0.00605122	-2.62049
			TUBAL3	3.88853e-08	-2.01654	TCF7L1	1.60631e-09	-2.44481	SAMD9	0.00230314	2.45574
			TUBB	1.13755e-08	2.33925	TDGF1 /// TDGF3	3.69035e-19	-4.83027	SAMD9L	0.0281454	4.22202
			TUBB2A	0.000250879	-2.25302	TEK	1.18258e-22	-10.3197	SAMHD1	0.00722895	-3.03301
			TUBB2B	4.57618e-11	-2.20733	TES	1.50529e-05	2.08446	SASS6	0.0141618	2.43131
			TUBB6	2.78799e-09	4.03897	TFAP2A	6.3113e-06	-2.82226	SAT2	0.043109	-2.95521
			TYMP	3.21621e-08	2.75001	TFAP2B	2.0632e-26	-6.54472	SBK1	0.0107496	-2.66243
			TYMS	2.88797e-06	3.08801	TFCP2L1	1.38914e-13	-2.73933	SCARNA17	0.047933	-5.62738
			TYRO3	4.27695e-09	-2.04567	TFPI2	3.50112e-06	8.00354	SCARNA5	0.0121158	-6.93852
			TYROBP	7.22267e-11	7.52482	TGFB1I1	0.000404241	-2.9756	SCARNA6	0.0034558	-5.61261
			TYRP1	1.56212e-08	-3.46849	TGFBR2	3.30636e-08	-2.41526	SCD	0.00161144	4.93492
			UBA5	6.70834e-06	2.12852	TGFBR3	5.84622e-06	-2.95592	SCN2A	0.00310095	-3.1528
			UBE2D2	9.88766e-07	2.01196	THBS1	0.000508181	-2.1367	SCN7A	0.00764831	-3.37266
			UBE2I	7.31453e-09	2.12802	THRB	3.67662e-12	-2.45272	SCNN1B	0.000832231	-7.34499
			UBE2J1	1.64935e-05	2.082	THY1	4.94202e-08	-4.72961	SCNN1G	0.000722358	-25.0276
			UBE2L6	1.36341e-06	2.29602	TIE1	2.74239e-11	-4.01211	SCRN2	0.00758	-2.66663
			UCHL1	0.000102416	-2.98946	TIMP2	1.52339e-08	2.08553	SCTR	0.00345158	-2.3038
			UCP2	0.017307	2.01924	TIMP3	3.68475e-14	-2.82445	SCYL3	0.023232	2.0785
			UGT1A1 /// UGT1A10 /// UGT1A3 /// UGT1A4 /// UGT1A5 /// UGT1A6 /// UGT1A7 /// UGT1A8 /// UGT1A9	0.00914912	-2.00349	TINAG	0.000107861	-2.55323	SDC1	0.0302434	-3.23244
			UGT2A3	0.00155489	2.51028	TMED5	0.00018404	-2.03997	SDC2	0.0102281	2.84097
			UGT2B28	6.01138e-06	-2.57449	TMEM150C	0.00103853	-2.53234	SDCCAG1	0.0187101	-2.44841
			UMOD	3.07016e-09	-28.5959	TMEM158	1.08725e-09	-2.13253	SDF2L1	0.0378168	-2.09187
			UPB1	0.000298607	-2.21133	TMEM163	9.10223e-08	5.42768	SEC22C	0.0403102	2.41501
			UQCRC1	4.73951e-09	-2.15836	TMEM174	2.26967e-14	-4.48072	SEC24D	0.0112231	2.42864
			USP2	1.92561e-07	-5.96395	TMEM178	1.56053e-19	-12.4877	SELPLG	0.00992047	2.47182
			VAMP3	0.00191894	2.51418	TMEM204	2.591e-12	-3.9518	SEMA3F	0.0270536	2.54839
			VAMP5	8.19448e-07	2.50892	TMEM207	1.52045e-14	-2.6584	SEMA4A	0.00534788	-2.06451
			VASH1	1.05676e-05	3.20487	TMEM213	2.23277e-24	-9.78806	SENP1	0.0153465	2.79861
			VCAM1	9.23419e-10	4.05705	TMEM30B	8.89357e-15	-7.93424	SERPINA4	0.0204079	-2.63197
			VCAN	9.03899e-08	10.0452	TMEM37	6.92813e-07	-3.42698	SERPINA5	0.00206875	-20.4302
			VDR	7.23989e-09	-2.96226	TMEM38B	5.73537e-07	-2.04592	SERPINA6	0.0270548	-4.55034
			VEGFA	4.19526e-11	3.83892	TMEM45B	6.25271e-26	-3.90295	SERPINB9	0.0342341	2.0828
			VIM	3.05739e-13	4.75531	TMEM72	5.16834e-14	-2.89979	SERPINH1	0.00298214	3.07297
			VOPP1	1.04358e-06	2.0419	TMPRSS2	3.74149e-22	-9.14443	SET	0.0104599	2.09433
			VSIG4	7.84867e-05	2.21637	TMSB10	3.64239e-12	2.50323	SETD8	0.00845081	2.09094
			VTCN1	9.70551e-08	-3.01423	TMTC1	2.93638e-10	-4.55157	SFRP1	0.00571567	-5.24421
			VWF	2.51335e-09	19.1236	TNFAIP2	4.99055e-05	2.05126	SFRP2	0.0139187	4.39566
			WAPAL	5.24375e-07	2.05566	TNFAIP6	1.58135e-08	9.69663	SFXN2	0.0290847	-3.42408
			WIPF1	4.23743e-07	2.10963	TNFAIP8	1.6278e-06	2.52141	SFXN5	0.00133954	-2.88524
			WLS	0.00201513	-2.4668	TNFRSF10B	5.76454e-12	2.2077	SGPP1	0.00381276	-2.5666
			WNK1	5.01517e-09	-2.50163	TNIK	1.34233e-09	2.30237	SH2B3	0.00864021	3.40824
			WT1	0.000413753	-2.33195	TNS1	8.19392e-09	-2.19354	SH3PXD2B	0.0256495	2.72305
			XAF1	1.88548e-05	2.33629	TOP2A	0.00384013	2.45815	SHE	0.019383	2.87098
			XPNPEP2	2.4031e-14	-12.0848	TPD52	1.6829e-05	-2.87046	SHISA3	0.00260941	-2.17815
			YEATS2	6.6924e-07	2.21514	TPK1	2.13107e-10	7.32231	SHMT1	0.0485576	-4.20147
			YWHAH	3.98422e-09	4.13346	TPM2	0.00364938	-2.05669	SIK1	0.00194344	2.42266
			YWHAZ	1.76791e-05	2.80249	TPM4	1.76713e-06	-2.69584	SIM2	0.0016141	-6.43658
			ZBTB1	2.56652e-06	2.23142	TPSAB1	0.000426299	2.76694	SIPA1L2	0.0216834	2.82499
			ZEB1	9.46953e-06	2.48267	TPSAB1 /// TPSB2	0.000568944	2.77865	SKA3	0.000512153	2.00039
			ZGPAT	2.10211e-07	-2.58616	TPSB2	0.000511637	2.67876	SLC10A7	0.0177357	2.45229
			ZNF267	3.14109e-07	2.17017	TREH	1.01063e-08	-2.30832	SLC12A1	0.000308211	-151.384
			ZNF292	0.00201869	2.13527	TREM2	3.43072e-07	2.32396	SLC12A3	8.17469e-05	-61.4283
			ZNF395	5.80164e-08	5.65344	TRIB2	1.53844e-12	-3.5319	SLC13A2	0.0179207	-12.9251
			ZNF532	1.11217e-06	2.07017	TRIL	6.61262e-05	-2.11813	SLC13A3	0.000268161	-50.1695
			ZNF91	2.40657e-09	-2.21505	TRIM2	0.0005712	-2.05978	SLC15A1	0.0424972	-7.66103
			ZYX	1.91667e-08	2.12462	TRIM6	1.88645e-08	-3.55239	SLC15A2	0.046191	-3.90212
						TRPC1	8.37049e-06	2.02648	SLC16A6	0.00264137	2.76281
						TRPM3	3.41269e-06	-3.00156	SLC19A3	0.00195971	-2.49937
						TRPM6	1.78783e-11	-2.88558	SLC1A4	0.0362684	2.28554
						TSPAN2	2.67698e-08	-2.29075	SLC20A2	0.0433043	-2.32375
						TSPAN7	2.91397e-15	-5.57887	SLC22A11	0.0336154	-6.51005
						TSPAN8	9.55791e-10	-9.02623	SLC22A12	0.00278508	-13.9871
						TST	1.19687e-05	-2.03178	SLC22A6	0.000868784	-21.1411
						TTC38	1.53762e-07	-2.09811	SLC22A7	0.0129052	-10.6019
						TTC39A	0.000114415	2.18475	SLC22A8	0.00035857	-66.2664
						TTC39B	6.00449e-07	-2.01663	SLC23A1	0.0176123	-5.67207
						TTC39C	5.46997e-06	2.10052	SLC24A1	0.0430697	2.14836
						TUBA1A	1.8725e-09	2.2902	SLC25A10	0.0103779	-2.9836
						TYMP	7.48172e-07	2.35684	SLC25A33	0.0383181	-2.88572
						TYMS	2.73978e-06	2.47598	SLC25A40	0.025998	4.00925
						TYROBP	0.000215045	2.48187	SLC28A2	0.0114023	-2.20993
						TYRP1	7.19236e-11	-7.45852	SLC29A4	0.0463493	2.66951
						UAP1	5.24366e-07	-2.52966	SLC2A2	0.0302802	-7.31357
						UBE2QL1	7.972e-11	-3.03343	SLC2A3	0.00355218	3.67075
						UCHL1	0.0127643	-2.05637	SLC2A4RG	0.00622891	-2.19105
						UGT1A1 /// UGT1A10 /// UGT1A3 /// UGT1A4 /// UGT1A5 /// UGT1A6 /// UGT1A7 /// UGT1A8 /// UGT1A9	0.000126735	-4.56847	SLC30A2	0.0156776	-6.60893
						UGT1A1 /// UGT1A10 /// UGT1A4 /// UGT1A6 /// UGT1A8 /// UGT1A9	0.000148131	-3.61173	SLC34A1	0.0121855	-22.1584
						UGT1A8 /// UGT1A9	2.75042e-06	-10.9609	SLC34A3	0.000734032	-4.67272
						UGT2B28	0.00196631	-2.04763	SLC36A2	0.000590858	-47.7422
						UGT3A1	5.68626e-08	-3.2517	SLC37A1	0.038752	2.47539
						UGT8	4.52798e-07	-2.46904	SLC37A2	0.0153048	2.50774
						UMOD	1.64349e-30	-13.7747	SLC38A1	0.00534258	3.20676
						UPB1	2.00716e-14	-4.52501	SLC38A4	0.00855428	-3.42991
						UPP2	5.29307e-12	-6.09141	SLC39A4	0.00348362	-3.75559
						USP2	1.23957e-08	-2.88342	SLC39A5	0.0304899	-8.28988
						USP9Y	0.000815789	-2.75435	SLC41A2	0.0420238	3.37466
						VAV3	8.30424e-06	-2.71652	SLC43A3	0.0498884	3.03531
						VCAN	6.23339e-07	7.08171	SLC47A2	0.00412581	-22.0525
						VDR	1.12801e-10	-2.71797	SLC5A12	0.0119467	-29.6339
						VEGFA	0.000451403	-2.47803	SLC5A2	0.00501638	-14.6957
						VIL1	3.39594e-07	-2.09062	SLC6A19	0.018526	-21.3316
						VSTM2A	0.011072	2.53917	SLC7A9	0.0090565	-10.2245
						VTCN1	9.84137e-05	-2.14679	SLC9A3	0.000303159	-15.0944
						WDR72	1.37373e-10	-3.73079	SLC9A7	0.0180156	3.25819
						WEE1	0.000572914	-2.10822	SLCO2A1	0.0413087	2.28547
						WLS	5.06829e-13	-3.73542	SLCO3A1	0.0247995	2.11441
						WNK3	5.18037e-13	-2.22376	SLFN11	0.033938	4.85701
						WNK4	2.89795e-20	-7.18231	SLFN13	0.00563984	5.01946
						WNT5A	0.000233885	3.02601	SLITRK2	0.000625747	-2.05887
						WT1	3.54136e-17	-5.88716	SMC2	0.0419246	2.69014
						XPNPEP2	1.49761e-15	-11.5781	SMC4	0.000540069	3.71047
						ZFP36	8.90001e-06	-2.06539	SMN1	0.0400727	2.64272
						ZMAT3	7.42374e-07	2.39327	SMPDL3A	0.0428388	2.63597
						ZNF165	2.95822e-05	-2.10315	SMTNL2	0.00230379	-3.83848
						ZNF267	2.88374e-06	2.01142	SMURF1	0.0017284	3.1113
						ZNF320	0.00845008	2.27838	SMYD2	0.00933705	2.27768
						ZNF331	0.000154724	-2.1272	SNORA42	0.0471457	-3.51926
						ZNF385B	0.00222042	2.08441	SNORA71A	0.043732	2.54277
						ZNF44	3.23095e-15	-3.53481	SNORD12C	0.020494	2.61651
						ZNF503	9.85337e-07	-2.76813	SNORD27	0.031423	2.09356
						ZNF521	1.17799e-06	-2.35944	SNORD33	0.0387677	-2.28198
						ZNF652	8.44306e-08	2.51557	SNORD6	0.043394	4.42842
						S100A8	0.0105841	1.93267	SNORD94	0.024098	-2.56315
						EGFR	0.0026387	1.8936	SOD1	0.0328852	-2.19368
									SORBS1	0.0449425	2.86397
									SORCS1	0.00918584	-2.69887
									SORD	0.0238743	-4.1369
									SOSTDC1	0.037504	-3.97604
									SOX5	0.0423756	2.42068
									SP110	0.00254688	2.45366
									SP5	0.00274399	2.21539
									SPAG5	0.00261902	-5.99658
									SPARC	0.00462799	3.41151
									SPARCL1	0.0043091	8.28529
									SPATA18	0.0147076	2.63094
									SPCS2	0.0320551	2.601
									SPIRE1	0.00907869	4.25341
									SPN	0.00010918	2.01423
									SPNS2	0.0177994	-3.1609
									SPOCK2	0.00612711	-2.64051
									SPRED2	0.0481883	2.25294
									SPRY1	0.00268439	2.62298
									SPRY3	0.0185986	3.1
									SPRY4	0.0265144	4.88542
									SPRYD5	0.00107744	-2.27352
									SRFBP1	0.0141177	2.10594
									SSPN	0.0447425	2.63012
									SSX2IP	0.0102893	-2.15045
									ST6GALNAC2	0.00718672	-5.4219
									ST8SIA4	0.00732866	4.66997
									STAG2	0.0162519	2.02709
									STAMBPL1	0.014069	4.22619
									STARD9	0.00377001	2.69775
									STAT4	0.0470506	2.57054
									STIL	0.0385945	2.40499
									STK17B	0.0286787	2.18634
									STK39	0.0130244	3.40166
									STOX1	0.00510101	-2.10435
									STRA6	0.0446597	-2.82352
									STS	0.0134071	2.42795
									STX11	0.0107183	3.53421
									SUCLG1	0.00311086	-4.56209
									SUCNR1	0.0250028	-5.34202
									SULF1	0.000373073	2.79182
									SUSD4	0.0156452	-2.87045
									SWAP70	0.0127725	2.06435
									SYN2	0.0070679	-2.72886
									TACSTD2	0.00174835	-3.34337
									TAF12	0.0146809	2.08806
									TAF1D	0.0379931	2.3588
									TAGAP	0.0213434	2.21736
									TARP	0.0468102	2.84785
									TBC1D20	0.0126428	2.50531
									TBC1D2B	0.0021972	3.30163
									TBX15	0.0487162	8.11712
									TBXAS1	0.0488655	2.47232
									TC2N	0.0139029	2.32984
									TCF21	0.0177632	-3.89101
									TCF4	0.0136959	5.57205
									TCIRG1	0.00234617	2.2088
									TCL1A	0.0202909	-2.16457
									TCP11L2	0.0217014	2.17323
									TDO2	7.91359e-06	3.30054
									TECR	0.0297572	-2.31187
									TES	0.00239563	2.61999
									TET2	0.0470168	2.20248
									TFAP2B	0.000536279	-6.43612
									TGFB2	0.0236263	2.48277
									TGFBI	0.0310378	4.31003
									TGFBR3	0.0012532	-2.01327
									THAP10	0.0285432	2.26121
									THBS2	0.0205684	3.11626
									THOC4	0.0277523	2.46837
									TIMD4	0.00161764	11.3754
									TLE1	0.0081545	2.57958
									TLE3	0.0492142	2.70109
									TLR4	0.0186165	3.26262
									TLR6	0.0284574	2.01624
									TM6SF1	0.00221131	5.58947
									TM6SF2	0.0315074	-2.71508
									TMC7	0.0115029	2.51785
									TMCC1	0.0277762	2.31843
									TMED6	0.0458486	-2.26872
									TMEM132E	0.0444464	-2.24433
									TMEM140	0.0448923	3.93095
									TMEM144	0.0443574	3.22023
									TMEM150A	0.0294645	-2.02284
									TMEM154	0.0483249	2.34508
									TMEM173	0.015077	2.12465
									TMEM174	0.0355187	-7.17545
									TMEM177	0.00722418	-2.54068
									TMEM178	0.00275416	-2.63383
									TMEM194A	0.0068914	2.65131
									TMEM207	0.0226673	-10.0064
									TMEM209	0.0224894	2.27428
									TMEM217	0.0264242	-2.00154
									TMEM45B	0.000417792	-4.39656
									TMEM60	0.0158479	2.62887
									TMEM82	0.0170089	-2.07425
									TMIGD1	0.0271465	-2.02727
									TMOD2	0.0146821	5.25363
									TMPRSS4	0.0356864	-4.62912
									TMTC3	0.0239392	2.05628
									TNFAIP3	0.0228849	3.94324
									TNFRSF10B	0.0366269	2.72286
									TNFSF13B	0.000522848	3.32527
									TNNT2	0.00102178	-4.33229
									TOP2A	0.0253205	3.56753
									TOPBP1	1.11201e-06	2.05612
									TOPORS	0.000538212	2.06283
									TOX	0.0230402	-2.25107
									TP53I11	0.00224348	2.04043
									TPM2	0.047501	2.57794
									TPX2	0.00120175	3.12428
									TRA2A	0.034354	2.33054
									TRAF5	0.0338539	2.0457
									TRAK1	0.0232905	2.32331
									TREM2	0.00467263	2.21109
									TRIM22	0.0266959	2.72133
									TRIM4	0.0241745	2.18372
									TRIM59	0.000783194	2.76512
									TRIM71	0.00686718	-2.57309
									TRPC1	0.0138939	2.36898
									TRPM6	0.0114732	-3.02619
									TSHZ2	0.0486499	2.60723
									TSKU	0.00249782	-3.281
									TSPAN33	0.0201244	-2.9153
									TSPAN5	0.0392729	5.23795
									TSPAN8	0.00317449	-9.76008
									TSPYL2	0.0351282	2.91083
									TST	0.0282009	-2.48735
									TTC36	0.0182993	-2.01826
									TTC38	0.0368126	-3.02371
									TTK	0.00300193	2.06132
									TUBAL3	0.000392753	-2.58839
									TUBGCP4	0.0206672	2.13179
									TXNDC16	0.00874948	2.04185
									TYRO3	0.0300794	-4.37956
									TYROBP	0.0188518	2.89147
									TYRP1	0.01347	-5.44094
									U2AF1	0.0199588	2.69699
									UBE2C	0.0217501	2.49291
									UBR7	0.000514362	2.13061
									UCHL1	0.0196584	-4.84646
									UGT1A1	0.0113967	-9.51906
									UGT2B28	0.0154471	-2.0634
									UGT3A2	0.0172004	-2.94873
									UMOD	1.66385e-05	-150.524
									USO1	0.0108203	2.65475
									USP3	0.0266925	2.17542
									UTP20	0.000435787	2.06248
									VASH1	0.0317581	2.19194
									VCAN	0.0350255	6.75548
									VGLL1	0.0457949	-2.27357
									VIL1	0.0100748	-4.72313
									VIM	0.0356755	3.35134
									VSIG1	0.0345234	2.0512
									VTCN1	0.0143194	-4.61683
									VWF	0.0137404	8.72836
									WBP11	0.0135104	2.52522
									WDR76	0.00695098	2.33216
									WFDC1	0.0101468	-2.017
									WIPF1	0.0197736	3.44722
									WNK4	0.0337947	-4.48414
									WNT9B	0.0388321	-2.02578
									WT1	0.00127666	-6.19606
									WWC3	0.000204318	2.58598
									XPNPEP2	0.00534171	-21.3191
									XRCC1	0.034523	2.08016
									XRN1	0.0116826	2.03047
									YEATS2	0.0399335	2.27814
									ZAK	0.000298416	3.286
									ZBTB11	0.0243801	2.3273
									ZCCHC2	0.0120939	2.45828
									ZCCHC7	0.0330218	2.06448
									ZDHHC2	0.0254974	-2.22
									ZEB1	0.0287917	3.52405
									ZFHX3	0.00646888	2.28219
									ZFP36	0.0389122	6.88006
									ZHX1	0.0171404	2.05028
									ZMYND8	0.00113615	2.10141
									ZNF107	0.041355	2.13497
									ZNF131	0.00347047	2.3203
									ZNF136	0.00536788	2.01575
									ZNF143	0.033497	2.86612
									ZNF146	0.0441687	3.51965
									ZNF215	0.00701205	-2.65484
									ZNF217	0.0025131	2.65725
									ZNF230	0.00109859	2.57592
									ZNF253	0.0375424	2.48244
									ZNF267	0.0443984	2.10251
									ZNF292	0.00534531	2.07127
									ZNF295	0.00832037	2.03307
									ZNF320	0.0132272	3.20659
									ZNF323	0.00221469	2.73066
									ZNF345	0.0212791	2.21926
									ZNF347	0.00507972	2.24818
									ZNF366	0.0374718	2.92696
									ZNF394	0.01769	2.05404
									ZNF426	0.0426397	2.6243
									ZNF431	0.0271582	3.30878
									ZNF432	0.0113186	2.41389
									ZNF484	0.0353801	2.41275
									ZNF486	0.0421352	2.39666
									ZNF506	0.0112563	2.26893
									ZNF528	0.0153295	3.45478
									ZNF532	0.0184931	3.32383
									ZNF543	0.00552083	2.1963
									ZNF558	0.0444292	2.29049
									ZNF570	0.0307031	2.08859
									ZNF605	0.021154	2.48211
									ZNF675	0.0334431	2.01424
									ZNF680	0.00905161	2.72721
									ZNF681	0.000206715	2.50821
									ZNF716	0.000688739	2.10224
									ZNF724P	0.0402409	2.21798
									ZNF730	0.0303421	2.16222
									ZNF738	0.0398842	2.68956
									ZNF75D	0.0360475	2.01006
									ZNF791	0.0404216	2.53641
									ZNF800	0.00400827	2.0161
									ZNF805	0.00707739	2.66149
									ZNF850P	0.00625134	2.01662
									ZNHIT6	0.00840005	3.00197
									ZSWIM6	0.00360955	3.40752
